# Supplementary material for: The complete genome sequence of Listeria monocytogenes strain S2542 and expression of selected genes under high-pressure processing
Source: BMC Res Notes. 2021 Apr 15;14:137. doi: 10.1186/s13104-021-05555-2 (PMC8048338; doi:10.1186/s13104-021-05555-2)
Supplement: Supplementary file 1 — Additional file 1: Table S1. The list of orthologous genes within strains and primers that were used in ddPCR experiments. [file 13104_2021_5555_MOESM1_ESM.xlsx]

## Sheet: orthologs
S2542	RO15	ScottA
LMS2542_00851	OCPFDLNE_00001	LMOSA_8240
LMS2542_00850	OCPFDLNE_00002	LMOSA_8250
LMS2542_00849	OCPFDLNE_00003	LMOSA_8260
LMS2542_00848	OCPFDLNE_00004	LMOSA_8270
LMS2542_00847	OCPFDLNE_00005	LMOSA_8280
LMS2542_00846	OCPFDLNE_00006	LMOSA_8290
LMS2542_00845	OCPFDLNE_00007	LMOSA_8300
LMS2542_00844	OCPFDLNE_00008	LMOSA_8310
LMS2542_00843	OCPFDLNE_00009	LMOSA_8320
LMS2542_00842	OCPFDLNE_00010	LMOSA_8340
LMS2542_00841	OCPFDLNE_00011	LMOSA_8350
LMS2542_00840	OCPFDLNE_00012	LMOSA_8360
LMS2542_00835	OCPFDLNE_00013	LMOSA_8410
LMS2542_00834	OCPFDLNE_00014	LMOSA_8420
LMS2542_00833	OCPFDLNE_00015	LMOSA_8430
LMS2542_00832	OCPFDLNE_00016	LMOSA_8440
LMS2542_00831	OCPFDLNE_00017	LMOSA_8450
LMS2542_00830	OCPFDLNE_00018	LMOSA_8460
LMS2542_00829	OCPFDLNE_00019	LMOSA_8470
LMS2542_00828	OCPFDLNE_00020	LMOSA_8480
LMS2542_00827	OCPFDLNE_00021	LMOSA_8490
LMS2542_00826	OCPFDLNE_00022	LMOSA_8500
LMS2542_00825	OCPFDLNE_00023	LMOSA_8510
LMS2542_00824	OCPFDLNE_00024	LMOSA_8520
LMS2542_00823	OCPFDLNE_00025	LMOSA_8530
LMS2542_00822	OCPFDLNE_00026	LMOSA_8540
LMS2542_00821	OCPFDLNE_00027	LMOSA_8550
LMS2542_00820	OCPFDLNE_00028	LMOSA_8560
LMS2542_00818	OCPFDLNE_00029	LMOSA_8570
LMS2542_00817	OCPFDLNE_00030	LMOSA_8580
LMS2542_00815	OCPFDLNE_00031	LMOSA_8591
*	OCPFDLNE_00032	LMOSA_8592
LMS2542_00814	OCPFDLNE_00033	LMOSA_8600
LMS2542_00812	OCPFDLNE_00035	LMOSA_8630
LMS2542_00811	OCPFDLNE_00036	LMOSA_8640
LMS2542_00810	OCPFDLNE_00037	LMOSA_8650
LMS2542_00809	OCPFDLNE_00038	LMOSA_8660
LMS2542_00808	OCPFDLNE_00039	LMOSA_8670
LMS2542_00807	OCPFDLNE_00040	LMOSA_8680
LMS2542_00806	OCPFDLNE_00041	LMOSA_8690
LMS2542_00805	OCPFDLNE_00042	LMOSA_8700
LMS2542_00804	OCPFDLNE_00043	LMOSA_8710
LMS2542_00803	OCPFDLNE_00044	LMOSA_8720
LMS2542_00802	OCPFDLNE_00045	LMOSA_8730
LMS2542_00801	OCPFDLNE_00046	LMOSA_8740
LMS2542_00800	OCPFDLNE_00047	LMOSA_8750
LMS2542_00799	OCPFDLNE_00048	LMOSA_8760
LMS2542_00798	OCPFDLNE_00049	LMOSA_8770
LMS2542_00797	OCPFDLNE_00050	LMOSA_8780
LMS2542_00796	OCPFDLNE_00051	LMOSA_8790
LMS2542_00795	OCPFDLNE_00052	LMOSA_8800
LMS2542_00794	OCPFDLNE_00053	LMOSA_8810
LMS2542_00793	OCPFDLNE_00054	LMOSA_8820
LMS2542_00791	OCPFDLNE_00056	LMOSA_8830
LMS2542_00790	OCPFDLNE_00057	LMOSA_8840
LMS2542_00789	OCPFDLNE_00058	LMOSA_8850
LMS2542_00788	OCPFDLNE_00059	LMOSA_8860
LMS2542_00787	OCPFDLNE_00060	LMOSA_8870
LMS2542_00786	OCPFDLNE_00061	LMOSA_8890
LMS2542_00785	OCPFDLNE_00062	LMOSA_8910
LMS2542_00784	OCPFDLNE_00063	LMOSA_8920
LMS2542_00783	OCPFDLNE_00064	LMOSA_8930
LMS2542_00782	OCPFDLNE_00065	LMOSA_8940
LMS2542_00781	OCPFDLNE_00066	LMOSA_8950
LMS2542_00780	OCPFDLNE_00067	LMOSA_8960
LMS2542_00775	OCPFDLNE_00076	LMOSA_9010
LMS2542_00774	OCPFDLNE_00077	LMOSA_9020
LMS2542_00773	OCPFDLNE_00078	LMOSA_9030
LMS2542_00772	OCPFDLNE_00079	LMOSA_9040
LMS2542_00771	OCPFDLNE_00080	LMOSA_9050
LMS2542_00760	OCPFDLNE_00082	LMOSA_9110
LMS2542_00759	OCPFDLNE_00083	LMOSA_9120
LMS2542_00758	OCPFDLNE_00084	LMOSA_9130
LMS2542_00757	OCPFDLNE_00085	LMOSA_9140
*	OCPFDLNE_02830	LMOSA_9150
*	OCPFDLNE_02820	LMOSA_9250
*	OCPFDLNE_02818	LMOSA_9270
*	OCPFDLNE_02633,OCPFDLNE_02817	LMOSA_9280
*	OCPFDLNE_02631,OCPFDLNE_02815	LMOSA_9300
*	OCPFDLNE_02630	LMOSA_9310
*	OCPFDLNE_02812	LMOSA_9320
*	OCPFDLNE_02811	LMOSA_9330
*	OCPFDLNE_02810	LMOSA_9340
*	OCPFDLNE_02809	LMOSA_9350
*	OCPFDLNE_00657	LMOSA_9370
*	OCPFDLNE_02625	LMOSA_9380
*	OCPFDLNE_02623,OCPFDLNE_02805	LMOSA_9390
*	OCPFDLNE_02803	LMOSA_9430
*	OCPFDLNE_00663	LMOSA_9440
*	OCPFDLNE_02618	LMOSA_9460
*	OCPFDLNE_02617,OCPFDLNE_02800	LMOSA_9470
*	OCPFDLNE_02616,OCPFDLNE_02799	LMOSA_9480
*	OCPFDLNE_02615	LMOSA_9490
*	OCPFDLNE_02613	LMOSA_9500
*	OCPFDLNE_02612	LMOSA_9510
*	OCPFDLNE_02611	LMOSA_9520
*	OCPFDLNE_02609	LMOSA_9540
*	OCPFDLNE_02608	LMOSA_9550
*	OCPFDLNE_02607	LMOSA_9560
*	OCPFDLNE_02606	LMOSA_9570
*	OCPFDLNE_02603	LMOSA_9590
*	OCPFDLNE_02602	LMOSA_9600
*	OCPFDLNE_02601	LMOSA_9610
*	OCPFDLNE_02600	LMOSA_9620
*	OCPFDLNE_02599	LMOSA_9630
*	OCPFDLNE_02598	LMOSA_9640
*	OCPFDLNE_02597	LMOSA_9650
*	OCPFDLNE_02596	LMOSA_9660
*	OCPFDLNE_02595	LMOSA_9670
*	OCPFDLNE_02594	LMOSA_9680
*	OCPFDLNE_02593	LMOSA_9690
*	OCPFDLNE_02592	LMOSA_9700
*	OCPFDLNE_02591	LMOSA_9710
*	OCPFDLNE_02589	LMOSA_9730
*	OCPFDLNE_02775	LMOSA_9740
*	OCPFDLNE_02213	LMOSA_9780
LMS2542_00755	OCPFDLNE_00087	LMOSA_9790
LMS2542_00753	OCPFDLNE_00089	LMOSA_9810
LMS2542_00752	OCPFDLNE_00090	LMOSA_9811
LMS2542_00751	OCPFDLNE_00091	LMOSA_9820
LMS2542_00750	OCPFDLNE_00092	LMOSA_9830
LMS2542_00749	OCPFDLNE_00093	LMOSA_9840
LMS2542_00748	OCPFDLNE_00094	LMOSA_9850
LMS2542_00747	OCPFDLNE_00095	LMOSA_9860
LMS2542_00746	OCPFDLNE_00096	LMOSA_9870
LMS2542_00745	OCPFDLNE_00097	LMOSA_9880
LMS2542_00744	OCPFDLNE_00098	LMOSA_9890
LMS2542_00743	OCPFDLNE_00099	LMOSA_9900
LMS2542_00742	OCPFDLNE_00100	LMOSA_9910
LMS2542_00741	OCPFDLNE_00101	LMOSA_9920
LMS2542_00740	OCPFDLNE_00102	LMOSA_9930
LMS2542_00739	OCPFDLNE_00103	LMOSA_9940
LMS2542_00738	OCPFDLNE_00104	LMOSA_9950
LMS2542_00737	OCPFDLNE_00105	LMOSA_9960
LMS2542_00736	OCPFDLNE_00106	LMOSA_9970
LMS2542_00735	OCPFDLNE_00107	LMOSA_9980
LMS2542_00734	OCPFDLNE_00108	LMOSA_9990
LMS2542_00731	OCPFDLNE_00109	LMOSA_10020
LMS2542_00730	OCPFDLNE_00110	LMOSA_10030
LMS2542_00729	OCPFDLNE_00111	LMOSA_10040
LMS2542_00728	OCPFDLNE_00112	LMOSA_10050
LMS2542_00727	OCPFDLNE_00113	LMOSA_10060
LMS2542_00726	OCPFDLNE_00114	LMOSA_10070
LMS2542_00725	OCPFDLNE_00115	LMOSA_10080
LMS2542_00724	OCPFDLNE_00116	LMOSA_10090
LMS2542_00723	OCPFDLNE_00117	LMOSA_10100
LMS2542_00722	OCPFDLNE_00119	LMOSA_10101
LMS2542_00721	OCPFDLNE_00120	LMOSA_10110
LMS2542_00720	OCPFDLNE_00121	LMOSA_10120
LMS2542_00719	OCPFDLNE_00122	LMOSA_10130
LMS2542_00718	OCPFDLNE_00123	LMOSA_10140
LMS2542_00717	OCPFDLNE_00124	LMOSA_10150
LMS2542_00716	OCPFDLNE_00125	LMOSA_10160
LMS2542_00715	OCPFDLNE_00126	LMOSA_10170
LMS2542_00714	OCPFDLNE_00127	LMOSA_10180
LMS2542_00713	OCPFDLNE_00128	LMOSA_10190
LMS2542_00712	OCPFDLNE_00129	LMOSA_10200
LMS2542_00711	OCPFDLNE_00130	LMOSA_10210
LMS2542_00710	OCPFDLNE_00131	LMOSA_10220
LMS2542_00709	OCPFDLNE_00132	LMOSA_10230
LMS2542_00708	OCPFDLNE_00133	LMOSA_10240
LMS2542_00707	OCPFDLNE_00134	LMOSA_10250
LMS2542_00706	OCPFDLNE_00135	LMOSA_10260
LMS2542_00705	OCPFDLNE_00136	LMOSA_10270
LMS2542_00704	OCPFDLNE_00137	LMOSA_10280
LMS2542_00703	OCPFDLNE_00138	LMOSA_10290
LMS2542_00702	OCPFDLNE_00139	LMOSA_10300
LMS2542_00701	OCPFDLNE_00140	LMOSA_10310
LMS2542_00700	OCPFDLNE_00141	LMOSA_10320
LMS2542_00699	OCPFDLNE_00142	LMOSA_10330
LMS2542_00697	OCPFDLNE_00143	LMOSA_10340
LMS2542_00696	OCPFDLNE_00144	LMOSA_10350
LMS2542_00695	OCPFDLNE_00145	LMOSA_10360
LMS2542_00694	OCPFDLNE_00146	LMOSA_10380
LMS2542_00693	OCPFDLNE_00147	LMOSA_10390
LMS2542_00692	OCPFDLNE_00148	LMOSA_10400
LMS2542_00691	OCPFDLNE_00153	LMOSA_10410
LMS2542_00688	OCPFDLNE_00149	LMOSA_10440
LMS2542_00683	OCPFDLNE_00157	LMOSA_10480
LMS2542_00682	OCPFDLNE_00158	LMOSA_10490
LMS2542_00681	OCPFDLNE_00159	LMOSA_10500
LMS2542_00680	OCPFDLNE_00160	LMOSA_10510
LMS2542_00679	OCPFDLNE_00161	LMOSA_10520
LMS2542_00678	OCPFDLNE_00162	LMOSA_10530
LMS2542_00677	OCPFDLNE_00163	LMOSA_10540
LMS2542_00676	OCPFDLNE_00164	LMOSA_10550
LMS2542_00675	OCPFDLNE_00165	LMOSA_10560
LMS2542_00674	OCPFDLNE_00166	LMOSA_10570
LMS2542_00673	OCPFDLNE_00167	LMOSA_10580
LMS2542_00672	OCPFDLNE_00168	LMOSA_10590
LMS2542_00671	OCPFDLNE_00169	LMOSA_10600
LMS2542_00670	OCPFDLNE_00170	LMOSA_10610
LMS2542_00669	OCPFDLNE_00171	LMOSA_10620
LMS2542_00668	OCPFDLNE_00172	LMOSA_10630
LMS2542_00667	OCPFDLNE_00173	LMOSA_10640
LMS2542_00666	OCPFDLNE_00174	LMOSA_10650
LMS2542_00665	OCPFDLNE_00175	LMOSA_10660
LMS2542_00664	OCPFDLNE_00179	LMOSA_10670
LMS2542_00663	OCPFDLNE_00180	LMOSA_10680
LMS2542_00662	OCPFDLNE_00181	LMOSA_10690
LMS2542_00661	OCPFDLNE_00182	LMOSA_10710
LMS2542_00660	OCPFDLNE_00183	LMOSA_10720
LMS2542_00659	OCPFDLNE_00184	LMOSA_10730
LMS2542_00658	OCPFDLNE_00185	LMOSA_10740
LMS2542_00657	OCPFDLNE_00186	LMOSA_10750
LMS2542_00656	OCPFDLNE_00187	LMOSA_10760
LMS2542_00655	OCPFDLNE_00188	LMOSA_10770
LMS2542_00654	OCPFDLNE_00189	LMOSA_10780
LMS2542_00653	OCPFDLNE_00190	LMOSA_10790
LMS2542_00652	OCPFDLNE_00191	LMOSA_10800
LMS2542_00651	OCPFDLNE_00192	LMOSA_10810
LMS2542_00650	OCPFDLNE_00193	LMOSA_10820
LMS2542_00649	OCPFDLNE_00194	LMOSA_10830
LMS2542_00648	OCPFDLNE_00195	LMOSA_10840
LMS2542_00647	OCPFDLNE_00196	LMOSA_10850
LMS2542_00646	OCPFDLNE_00197	LMOSA_10860
LMS2542_00645	OCPFDLNE_00198	LMOSA_10870
LMS2542_00644	OCPFDLNE_00199	LMOSA_10880
LMS2542_00643	OCPFDLNE_00200	LMOSA_10890
LMS2542_00642	OCPFDLNE_00201	LMOSA_10900
LMS2542_00641	OCPFDLNE_00202	LMOSA_10910
LMS2542_00640	OCPFDLNE_00203	LMOSA_10920
LMS2542_00639	OCPFDLNE_00204	LMOSA_10930
LMS2542_00637	OCPFDLNE_00205	LMOSA_10940
LMS2542_00636	OCPFDLNE_00206	LMOSA_10950
LMS2542_00634	OCPFDLNE_00207	LMOSA_10960
LMS2542_00633	OCPFDLNE_00208	LMOSA_10970
LMS2542_00632	OCPFDLNE_00209	LMOSA_10980
LMS2542_00631	OCPFDLNE_00210	LMOSA_10990
LMS2542_00630	OCPFDLNE_00211	LMOSA_11000
LMS2542_00629	OCPFDLNE_00212	LMOSA_11010
LMS2542_00628	OCPFDLNE_00213	LMOSA_11020
LMS2542_00627	OCPFDLNE_00214	LMOSA_11030
LMS2542_00626	OCPFDLNE_00215	LMOSA_11040
LMS2542_00625	OCPFDLNE_00216	LMOSA_11050
LMS2542_00624	OCPFDLNE_00217	LMOSA_11060
LMS2542_00623	OCPFDLNE_00218	LMOSA_11070
LMS2542_00622	OCPFDLNE_00219	LMOSA_11080
LMS2542_00621	OCPFDLNE_00220	LMOSA_11090
LMS2542_00620	OCPFDLNE_00221	LMOSA_11100
LMS2542_00619	OCPFDLNE_00222	LMOSA_11110
LMS2542_00618	OCPFDLNE_00223	LMOSA_11120
LMS2542_00617	OCPFDLNE_00224	LMOSA_11130
LMS2542_00616	OCPFDLNE_00225	LMOSA_11140
LMS2542_00615	OCPFDLNE_00226	LMOSA_11150
LMS2542_00614	OCPFDLNE_00227	LMOSA_11160
LMS2542_00609	OCPFDLNE_00228	LMOSA_11190
LMS2542_00608	OCPFDLNE_00229	LMOSA_11200
LMS2542_00607	OCPFDLNE_00230	LMOSA_11210
LMS2542_00606	OCPFDLNE_00231	LMOSA_11220
LMS2542_00605	OCPFDLNE_00232	LMOSA_11230
LMS2542_02413	OCPFDLNE_00248	LMOSA_11270
LMS2542_02412	OCPFDLNE_00249	LMOSA_11280
LMS2542_02411	OCPFDLNE_00250	LMOSA_11290
LMS2542_02410	OCPFDLNE_00251	LMOSA_11300
LMS2542_02409	OCPFDLNE_00252	LMOSA_11310
LMS2542_02408	OCPFDLNE_00253	LMOSA_11320
LMS2542_02407	OCPFDLNE_00254	LMOSA_11330
LMS2542_02406	OCPFDLNE_00255	LMOSA_11340
LMS2542_02405	OCPFDLNE_00256	LMOSA_11350
LMS2542_02403	OCPFDLNE_00257	LMOSA_11360
LMS2542_02402	OCPFDLNE_00258	LMOSA_11370
LMS2542_02401	OCPFDLNE_00259	LMOSA_11380
LMS2542_02400	OCPFDLNE_00260	LMOSA_11390
LMS2542_02399	OCPFDLNE_00261	LMOSA_11400
LMS2542_02398	OCPFDLNE_00262	LMOSA_11410
LMS2542_02397	OCPFDLNE_00263	LMOSA_11420
LMS2542_02396	OCPFDLNE_00264	LMOSA_11430
LMS2542_02395	OCPFDLNE_00265	LMOSA_11440
LMS2542_02394	OCPFDLNE_00266	LMOSA_11450
LMS2542_02393	OCPFDLNE_00267	LMOSA_11460
LMS2542_02392	OCPFDLNE_00268	LMOSA_11470
LMS2542_02391	OCPFDLNE_00269	LMOSA_11480
LMS2542_02390	OCPFDLNE_00271	LMOSA_11490
LMS2542_02388	OCPFDLNE_00272	LMOSA_11500
LMS2542_02387	OCPFDLNE_00273	LMOSA_11510
LMS2542_02386	OCPFDLNE_00274	LMOSA_11520
LMS2542_02385	OCPFDLNE_00275	LMOSA_11530
LMS2542_02384	OCPFDLNE_00276	LMOSA_11540
LMS2542_02383	OCPFDLNE_00277	LMOSA_11550
LMS2542_02382	OCPFDLNE_00278	LMOSA_11560
LMS2542_02381	OCPFDLNE_00279	LMOSA_11570
LMS2542_02380	OCPFDLNE_00280	LMOSA_11580
LMS2542_02379	OCPFDLNE_00281	LMOSA_11590
LMS2542_02378	OCPFDLNE_00282	LMOSA_11600
LMS2542_02373	OCPFDLNE_00284	LMOSA_11650
LMS2542_02372	OCPFDLNE_00285	LMOSA_11660
LMS2542_02371	OCPFDLNE_00286	LMOSA_11670
LMS2542_02370	OCPFDLNE_00287	LMOSA_11680
LMS2542_02369	OCPFDLNE_00288	LMOSA_11690
LMS2542_02368	OCPFDLNE_00289	LMOSA_11700
LMS2542_02367	OCPFDLNE_00290	LMOSA_11710
LMS2542_02366	OCPFDLNE_00291	LMOSA_11720
LMS2542_02364	OCPFDLNE_00292	LMOSA_11740
LMS2542_02363	OCPFDLNE_00293	LMOSA_11750
LMS2542_02362	OCPFDLNE_00294	LMOSA_11760
LMS2542_02361	OCPFDLNE_00295	LMOSA_11770
LMS2542_02360	OCPFDLNE_00296	LMOSA_11780
LMS2542_02359	OCPFDLNE_00297	LMOSA_11790
LMS2542_02358	OCPFDLNE_00298	LMOSA_11800
LMS2542_02357	OCPFDLNE_00299	LMOSA_11810
LMS2542_02356	OCPFDLNE_00300	LMOSA_11820
LMS2542_02355	OCPFDLNE_00301	LMOSA_11830
LMS2542_02353	OCPFDLNE_00303	LMOSA_11850
LMS2542_02352	OCPFDLNE_00304	LMOSA_11860
LMS2542_02351	OCPFDLNE_00305	LMOSA_11870
LMS2542_02350	OCPFDLNE_00306	LMOSA_11880
LMS2542_02349	OCPFDLNE_00307	LMOSA_11890
LMS2542_02347	OCPFDLNE_00308	LMOSA_11900
LMS2542_02346	OCPFDLNE_00309	LMOSA_11910
LMS2542_02345	OCPFDLNE_00310	LMOSA_11920
LMS2542_02344	OCPFDLNE_00311	LMOSA_11930
LMS2542_02343	OCPFDLNE_00312	LMOSA_11940
LMS2542_02342	OCPFDLNE_00313	LMOSA_11950
LMS2542_02341	OCPFDLNE_00314	LMOSA_11960
LMS2542_02340	OCPFDLNE_00315	LMOSA_11980
LMS2542_02339	OCPFDLNE_00316	LMOSA_11990
LMS2542_02338	OCPFDLNE_00317	LMOSA_12000
LMS2542_02337	OCPFDLNE_00318	LMOSA_12010
LMS2542_02336	OCPFDLNE_00319	LMOSA_12020
LMS2542_02335	OCPFDLNE_00320	LMOSA_12030
LMS2542_02334	OCPFDLNE_00321	LMOSA_12040
LMS2542_02333	OCPFDLNE_00322	LMOSA_12050
LMS2542_02332	OCPFDLNE_00323	LMOSA_12060
LMS2542_02328	OCPFDLNE_00324	LMOSA_12100
LMS2542_02327	OCPFDLNE_00325	LMOSA_12110
LMS2542_02326	OCPFDLNE_00326	LMOSA_12120
LMS2542_02325	OCPFDLNE_00327	LMOSA_12130
LMS2542_02324	OCPFDLNE_00328	LMOSA_12140
LMS2542_02323	OCPFDLNE_00329	LMOSA_12150
LMS2542_02322	OCPFDLNE_00331	LMOSA_12160
LMS2542_02321	OCPFDLNE_00333	LMOSA_12170
LMS2542_02320	OCPFDLNE_00334	LMOSA_12180
LMS2542_02319	OCPFDLNE_00335	LMOSA_12190
LMS2542_02318	OCPFDLNE_00336	LMOSA_12200
LMS2542_02317	OCPFDLNE_00337	LMOSA_12210
LMS2542_02313	OCPFDLNE_00338	LMOSA_12250
LMS2542_02312	OCPFDLNE_00339	LMOSA_12260
LMS2542_02311	OCPFDLNE_00340	LMOSA_12270
LMS2542_02310	OCPFDLNE_00341	LMOSA_12280
LMS2542_02309	OCPFDLNE_00342	LMOSA_12290
LMS2542_02308	OCPFDLNE_00343	LMOSA_12300
LMS2542_02307	OCPFDLNE_00344	LMOSA_12310
LMS2542_02306	OCPFDLNE_00345	LMOSA_12320
LMS2542_02305	OCPFDLNE_00346	LMOSA_12330
LMS2542_02304	OCPFDLNE_00347	LMOSA_12340
LMS2542_02303	OCPFDLNE_00348	LMOSA_12350
LMS2542_02302	OCPFDLNE_00176	LMOSA_12360
LMS2542_02301	OCPFDLNE_00350	LMOSA_12370
LMS2542_02300	OCPFDLNE_00351	LMOSA_12380
LMS2542_02287	OCPFDLNE_00358	LMOSA_12430
LMS2542_02286	OCPFDLNE_00359	LMOSA_12440
LMS2542_02285	OCPFDLNE_00361	LMOSA_12450
LMS2542_02284	OCPFDLNE_00362	LMOSA_12460
LMS2542_02283	OCPFDLNE_00363	LMOSA_12470
LMS2542_02282	OCPFDLNE_00364	LMOSA_12480
LMS2542_02281	OCPFDLNE_00365	LMOSA_12490
LMS2542_02280	OCPFDLNE_00366	LMOSA_12500
LMS2542_02279	OCPFDLNE_00367	LMOSA_12510
LMS2542_02278	OCPFDLNE_00368	LMOSA_12520
LMS2542_02277	OCPFDLNE_00369	LMOSA_12530
LMS2542_02276	OCPFDLNE_00370	LMOSA_12540
LMS2542_02275	OCPFDLNE_00371	LMOSA_12550
LMS2542_02274	OCPFDLNE_00372	LMOSA_12560
LMS2542_02272	OCPFDLNE_00373	LMOSA_12580
LMS2542_02271	OCPFDLNE_00374	LMOSA_12590
LMS2542_02270	OCPFDLNE_00375	LMOSA_12600
LMS2542_02269	OCPFDLNE_00376	LMOSA_12610
LMS2542_02268	OCPFDLNE_00377	LMOSA_12620
LMS2542_02267	OCPFDLNE_00378	LMOSA_12630
LMS2542_02266	OCPFDLNE_00379	LMOSA_12640
LMS2542_02261	OCPFDLNE_00386	LMOSA_12670
LMS2542_02260	OCPFDLNE_00387	LMOSA_12680
LMS2542_02259	OCPFDLNE_00388	LMOSA_12690
LMS2542_02258	OCPFDLNE_00389	LMOSA_12700
LMS2542_02257	OCPFDLNE_00390	LMOSA_12710
LMS2542_02256	OCPFDLNE_00391	LMOSA_12720
LMS2542_02255	OCPFDLNE_00392	LMOSA_12730
LMS2542_02254	OCPFDLNE_00393	LMOSA_12740
LMS2542_02253	OCPFDLNE_00394	LMOSA_12750
LMS2542_02252	OCPFDLNE_00395	LMOSA_12760
LMS2542_02251	OCPFDLNE_00400	LMOSA_12770
LMS2542_02250	OCPFDLNE_00401	LMOSA_12780
LMS2542_02249	OCPFDLNE_00402	LMOSA_12790
LMS2542_02248	OCPFDLNE_00403	LMOSA_12800
LMS2542_02247	OCPFDLNE_00404	LMOSA_12810
LMS2542_02246	OCPFDLNE_00405	LMOSA_12820
LMS2542_02245	OCPFDLNE_00406	LMOSA_12830
LMS2542_02244	OCPFDLNE_00407	LMOSA_12840
LMS2542_02243	OCPFDLNE_00408	LMOSA_12850
LMS2542_02242	OCPFDLNE_00409	LMOSA_12860
LMS2542_02241	OCPFDLNE_00410	LMOSA_12870
LMS2542_02240	OCPFDLNE_00411	LMOSA_12880
LMS2542_02239	OCPFDLNE_00412	LMOSA_12890
LMS2542_02238	OCPFDLNE_00413	LMOSA_12900
LMS2542_02237	OCPFDLNE_00414	LMOSA_12910
LMS2542_02227	OCPFDLNE_00415	LMOSA_12990
LMS2542_02226	OCPFDLNE_00416	LMOSA_13000
LMS2542_02225	OCPFDLNE_00417	LMOSA_13010
LMS2542_02224	OCPFDLNE_00418	LMOSA_13020
LMS2542_02223	OCPFDLNE_00419	LMOSA_13030
LMS2542_02222	OCPFDLNE_00420	LMOSA_13040
LMS2542_02221	OCPFDLNE_00421	LMOSA_13050
LMS2542_02220	OCPFDLNE_00422	LMOSA_13060
LMS2542_02219	OCPFDLNE_00423	LMOSA_13070
LMS2542_02218	OCPFDLNE_00424	LMOSA_13080
LMS2542_02217	OCPFDLNE_00425	LMOSA_13090
LMS2542_02216	OCPFDLNE_00426	LMOSA_13100
LMS2542_02215	OCPFDLNE_00427	LMOSA_13110
LMS2542_02214	OCPFDLNE_00428	LMOSA_13120
LMS2542_02212	OCPFDLNE_00429	LMOSA_13130
LMS2542_02211	OCPFDLNE_00430	LMOSA_13150
LMS2542_02210	OCPFDLNE_00431	LMOSA_13160
LMS2542_02209	OCPFDLNE_00432	LMOSA_13170
LMS2542_02208	OCPFDLNE_00433	LMOSA_13180
LMS2542_02207	OCPFDLNE_00434	LMOSA_13190
LMS2542_02206	OCPFDLNE_00435	LMOSA_13200
LMS2542_02205	OCPFDLNE_00436	LMOSA_13210
LMS2542_02204	OCPFDLNE_00437	LMOSA_13220
LMS2542_02203	OCPFDLNE_00441	LMOSA_13230
LMS2542_02202	OCPFDLNE_00442	LMOSA_13240
LMS2542_02201	OCPFDLNE_00443	LMOSA_13250
LMS2542_02200	OCPFDLNE_00444	LMOSA_13260
LMS2542_02199	OCPFDLNE_00445	LMOSA_13270
LMS2542_02198	OCPFDLNE_00446	LMOSA_13280
LMS2542_02197	OCPFDLNE_00447	LMOSA_13290
LMS2542_02196	OCPFDLNE_00448	LMOSA_13300
LMS2542_02195	OCPFDLNE_00449	LMOSA_13310
LMS2542_02174	OCPFDLNE_00450	LMOSA_13470
LMS2542_02173	OCPFDLNE_00451	LMOSA_13480
LMS2542_02172	OCPFDLNE_00452	LMOSA_13490
LMS2542_02171	OCPFDLNE_00453	LMOSA_13500
LMS2542_02170	OCPFDLNE_00454	LMOSA_13510
LMS2542_02169	OCPFDLNE_00455	LMOSA_13520
LMS2542_02168	OCPFDLNE_00456	LMOSA_13530
LMS2542_02167	OCPFDLNE_00457	LMOSA_13540
LMS2542_02166	OCPFDLNE_00458	LMOSA_13550
LMS2542_02165	OCPFDLNE_00459	LMOSA_13560
LMS2542_02163	OCPFDLNE_00466	LMOSA_13580
LMS2542_02162	OCPFDLNE_00467	LMOSA_13590
LMS2542_02161	OCPFDLNE_00468	LMOSA_13600
LMS2542_02160	OCPFDLNE_00469	LMOSA_13610
LMS2542_02159	OCPFDLNE_00470	LMOSA_13620
LMS2542_02158	OCPFDLNE_00471	LMOSA_13630
LMS2542_02157	OCPFDLNE_00472	LMOSA_13640
LMS2542_02156	OCPFDLNE_00473	LMOSA_13650
LMS2542_02155	OCPFDLNE_00474	LMOSA_13660
LMS2542_02154	OCPFDLNE_00475	LMOSA_13670
LMS2542_02143	OCPFDLNE_00477	LMOSA_13780
LMS2542_02138	OCPFDLNE_00478	LMOSA_13830
LMS2542_02137	OCPFDLNE_00479	LMOSA_13840
LMS2542_02136	OCPFDLNE_00480	LMOSA_13850
LMS2542_02135	OCPFDLNE_00481	LMOSA_13860
LMS2542_02134	OCPFDLNE_00483	LMOSA_13870
LMS2542_02130	OCPFDLNE_00484	LMOSA_13910
LMS2542_02129	OCPFDLNE_00485	LMOSA_13920
LMS2542_02128	OCPFDLNE_00486	LMOSA_13930
LMS2542_02127	OCPFDLNE_00487	LMOSA_13940
LMS2542_02126	OCPFDLNE_00488	LMOSA_13950
LMS2542_02125	OCPFDLNE_00489	LMOSA_13960
LMS2542_02124	OCPFDLNE_00490	LMOSA_13970
LMS2542_02123	OCPFDLNE_00491	LMOSA_13980
LMS2542_02122	OCPFDLNE_00492	LMOSA_13990
LMS2542_02121	OCPFDLNE_00493	LMOSA_14000
LMS2542_02120	OCPFDLNE_00494	LMOSA_14010
LMS2542_02119	OCPFDLNE_00495	LMOSA_14020
LMS2542_02118	OCPFDLNE_00497	LMOSA_14030
LMS2542_02117	OCPFDLNE_00498	LMOSA_14040
LMS2542_02116	OCPFDLNE_00499	LMOSA_14050
LMS2542_02115	OCPFDLNE_00500	LMOSA_14060
LMS2542_02114	OCPFDLNE_00501	LMOSA_14070
LMS2542_02113	OCPFDLNE_00502	LMOSA_14080
LMS2542_02112	OCPFDLNE_00503	LMOSA_14090
LMS2542_02111	OCPFDLNE_00504	LMOSA_14100
LMS2542_02110	OCPFDLNE_00505	LMOSA_14110
LMS2542_02109	OCPFDLNE_00506	LMOSA_14120
LMS2542_02108	OCPFDLNE_00507	LMOSA_14130
LMS2542_02107	OCPFDLNE_00508	LMOSA_14140
LMS2542_02105	OCPFDLNE_00509	LMOSA_14150
LMS2542_02104	OCPFDLNE_00510	LMOSA_14160
LMS2542_02103	OCPFDLNE_00511	LMOSA_14170
LMS2542_02102	OCPFDLNE_00512	LMOSA_14180
LMS2542_02101	OCPFDLNE_00513	LMOSA_14190
LMS2542_02100	OCPFDLNE_00514	LMOSA_14200
LMS2542_02099	OCPFDLNE_00515	LMOSA_14210
LMS2542_02651	OCPFDLNE_00516	LMOSA_14220
LMS2542_02649	OCPFDLNE_00525	LMOSA_14230
LMS2542_02648	OCPFDLNE_00526	LMOSA_14240
LMS2542_02647	OCPFDLNE_00527	LMOSA_14250
LMS2542_02646	OCPFDLNE_00528	LMOSA_14260
LMS2542_02645	OCPFDLNE_00529	LMOSA_14270
LMS2542_02644	OCPFDLNE_00530	LMOSA_14280
LMS2542_02643	OCPFDLNE_00531	LMOSA_14290
LMS2542_02642	OCPFDLNE_00533	LMOSA_14300
LMS2542_02641	OCPFDLNE_00534	LMOSA_14310
LMS2542_02640	OCPFDLNE_00535	LMOSA_14320
LMS2542_02639	OCPFDLNE_00536	LMOSA_14330
LMS2542_02638	OCPFDLNE_00537	LMOSA_14340
LMS2542_02637	OCPFDLNE_00538	LMOSA_14350
LMS2542_02636	OCPFDLNE_00539	LMOSA_14360
LMS2542_02635	OCPFDLNE_00540	LMOSA_14370
LMS2542_02634	OCPFDLNE_00541	LMOSA_14380
LMS2542_02633	OCPFDLNE_00542	LMOSA_14390
LMS2542_02632	OCPFDLNE_00543	LMOSA_14400
LMS2542_02631	OCPFDLNE_00544	LMOSA_14410
LMS2542_02630	OCPFDLNE_00545	LMOSA_14420
LMS2542_02629	OCPFDLNE_00546	LMOSA_14430
LMS2542_02628	OCPFDLNE_00547	LMOSA_14440
LMS2542_02627	OCPFDLNE_00548	LMOSA_14450
LMS2542_02626	OCPFDLNE_00549	LMOSA_14460
LMS2542_02625	OCPFDLNE_00550	LMOSA_14470
LMS2542_02624	OCPFDLNE_00551	LMOSA_14480
LMS2542_02623	OCPFDLNE_00552	LMOSA_14490
LMS2542_02622	OCPFDLNE_00553	LMOSA_14500
LMS2542_02621	OCPFDLNE_00554	LMOSA_14510
LMS2542_02620	OCPFDLNE_00555	LMOSA_14520
LMS2542_02619	OCPFDLNE_00556	LMOSA_14530
LMS2542_02618	OCPFDLNE_00557	LMOSA_14540
LMS2542_02617	OCPFDLNE_00558	LMOSA_14550
LMS2542_02616	OCPFDLNE_00559	LMOSA_14560
LMS2542_02615	OCPFDLNE_00560	LMOSA_14570
LMS2542_02614	OCPFDLNE_00561	LMOSA_14580
LMS2542_02613	OCPFDLNE_00562	LMOSA_14590
LMS2542_02612	OCPFDLNE_00563	LMOSA_14600
LMS2542_02611	OCPFDLNE_00564	LMOSA_14610
LMS2542_02610	OCPFDLNE_00565	LMOSA_14620
LMS2542_02608	OCPFDLNE_00566	LMOSA_14630
LMS2542_02607	OCPFDLNE_00567	LMOSA_14640
LMS2542_02605	OCPFDLNE_00568	LMOSA_14650
LMS2542_02604	OCPFDLNE_00569	LMOSA_14660
LMS2542_02603	OCPFDLNE_00570	LMOSA_14670
LMS2542_02602	OCPFDLNE_00571	LMOSA_14680
LMS2542_02601	OCPFDLNE_00572	LMOSA_14690
LMS2542_02600	OCPFDLNE_00573	LMOSA_14700
LMS2542_02599	OCPFDLNE_00574	LMOSA_14710
LMS2542_02598	OCPFDLNE_00575	LMOSA_14720
LMS2542_02597	OCPFDLNE_00576	LMOSA_14730
LMS2542_02596	OCPFDLNE_00577	LMOSA_14740
LMS2542_02595	OCPFDLNE_00578	LMOSA_14741
LMS2542_02594	OCPFDLNE_00579	LMOSA_14750
LMS2542_02593	OCPFDLNE_00580	LMOSA_14760
LMS2542_02591	OCPFDLNE_00581	LMOSA_14770
LMS2542_02590	OCPFDLNE_00582	LMOSA_14780
LMS2542_02589	OCPFDLNE_00583	LMOSA_14790
LMS2542_02588	OCPFDLNE_00584	LMOSA_14800
LMS2542_02587	OCPFDLNE_00585	LMOSA_14810
LMS2542_02586	OCPFDLNE_00586	LMOSA_14820
LMS2542_02585	OCPFDLNE_00587	LMOSA_14830
LMS2542_02584	OCPFDLNE_00588	LMOSA_14840
LMS2542_02583	OCPFDLNE_00589	LMOSA_14850
LMS2542_02582	OCPFDLNE_00590	LMOSA_14860
LMS2542_02581	OCPFDLNE_00591	LMOSA_14870
LMS2542_02580	OCPFDLNE_00592	LMOSA_14880
LMS2542_02579	OCPFDLNE_00593	LMOSA_14890
LMS2542_02578	OCPFDLNE_00594	LMOSA_14900
LMS2542_02577	OCPFDLNE_00595	LMOSA_14910
LMS2542_02576	OCPFDLNE_00596	LMOSA_14920
LMS2542_02575	OCPFDLNE_00597	LMOSA_14930
LMS2542_02574	OCPFDLNE_00598	LMOSA_14940
LMS2542_02573	OCPFDLNE_00599	LMOSA_14950
LMS2542_02572	OCPFDLNE_00600	LMOSA_14960
LMS2542_02571	OCPFDLNE_00601	LMOSA_14970
LMS2542_02570	OCPFDLNE_00602	LMOSA_14980
LMS2542_02568	OCPFDLNE_00603	LMOSA_14990
LMS2542_02567	OCPFDLNE_00605	LMOSA_15000
LMS2542_02566	OCPFDLNE_00606	LMOSA_15010
LMS2542_02565	OCPFDLNE_00607	LMOSA_15020
LMS2542_02564	OCPFDLNE_00608	LMOSA_15030
LMS2542_02563	OCPFDLNE_00609	LMOSA_15040
LMS2542_02562	OCPFDLNE_00610	LMOSA_15050
LMS2542_02561	OCPFDLNE_00611	LMOSA_15060
LMS2542_02560	OCPFDLNE_00612	LMOSA_15070
LMS2542_02559	OCPFDLNE_00613	LMOSA_15080
LMS2542_02558	OCPFDLNE_00614	LMOSA_15090
LMS2542_02557	OCPFDLNE_00615	LMOSA_15100
LMS2542_02556	OCPFDLNE_00616	LMOSA_15110
LMS2542_02555	OCPFDLNE_00617	LMOSA_15120
LMS2542_02554	OCPFDLNE_00618	LMOSA_15130
LMS2542_02553	OCPFDLNE_00619	LMOSA_15140
LMS2542_02552	OCPFDLNE_00620	LMOSA_15150
LMS2542_02551	OCPFDLNE_00621	LMOSA_15160
LMS2542_02550	OCPFDLNE_00622	LMOSA_15170
LMS2542_02548	OCPFDLNE_00624	LMOSA_15180
LMS2542_02547	OCPFDLNE_00625	LMOSA_15190
LMS2542_02546	OCPFDLNE_00626	LMOSA_15200
LMS2542_02545	OCPFDLNE_00627	LMOSA_15210
LMS2542_02544	OCPFDLNE_00628	LMOSA_15220
LMS2542_02543	OCPFDLNE_00629	LMOSA_15230
LMS2542_02542	OCPFDLNE_00630	LMOSA_15240
LMS2542_02541	OCPFDLNE_00631	LMOSA_15250
LMS2542_02540	OCPFDLNE_00632	LMOSA_15260
LMS2542_02539	OCPFDLNE_00633	LMOSA_15270
LMS2542_02538	OCPFDLNE_00634	LMOSA_15280
LMS2542_02537	OCPFDLNE_00635	LMOSA_15290
LMS2542_02536	OCPFDLNE_00636	LMOSA_15300
LMS2542_02535	OCPFDLNE_00637	LMOSA_15310
LMS2542_02534	OCPFDLNE_00638	LMOSA_15320
LMS2542_02533	OCPFDLNE_00639	LMOSA_15330
LMS2542_02532	OCPFDLNE_00640	LMOSA_15340
LMS2542_02531	OCPFDLNE_00641	LMOSA_15350
LMS2542_02530	OCPFDLNE_00642	LMOSA_15360
LMS2542_02529	OCPFDLNE_00643	LMOSA_15370
LMS2542_02528	OCPFDLNE_00644	LMOSA_15380
LMS2542_02527	OCPFDLNE_00645	LMOSA_15390
LMS2542_02523	OCPFDLNE_00693	LMOSA_15420
LMS2542_02522	OCPFDLNE_00694	LMOSA_15430
LMS2542_02521	OCPFDLNE_00695	LMOSA_15440
LMS2542_02520	OCPFDLNE_00696	LMOSA_15450
LMS2542_02519	OCPFDLNE_00697	LMOSA_15460
LMS2542_02518	OCPFDLNE_00698	LMOSA_15470
LMS2542_02517	OCPFDLNE_00699	LMOSA_15480
LMS2542_02516	OCPFDLNE_00700	LMOSA_15490
LMS2542_02515	OCPFDLNE_00701	LMOSA_15500
LMS2542_02514	OCPFDLNE_00702	LMOSA_15510
LMS2542_02513	OCPFDLNE_00703	LMOSA_15520
LMS2542_02512	OCPFDLNE_00704	LMOSA_15530
LMS2542_02511	OCPFDLNE_00705	LMOSA_15540
LMS2542_02510	OCPFDLNE_00706	LMOSA_15550
LMS2542_02509	OCPFDLNE_00707	LMOSA_15560
LMS2542_02508	OCPFDLNE_00708	LMOSA_15570
LMS2542_02507	OCPFDLNE_00709	LMOSA_15580
LMS2542_02506	OCPFDLNE_00710	LMOSA_15590
LMS2542_02505	OCPFDLNE_00711	LMOSA_15600
LMS2542_02504	OCPFDLNE_00712	LMOSA_15610
LMS2542_02503	OCPFDLNE_00713	LMOSA_15611
LMS2542_02502	OCPFDLNE_00714	LMOSA_15620
LMS2542_02498	OCPFDLNE_00715	LMOSA_15660
LMS2542_02497	OCPFDLNE_00716	LMOSA_15670
LMS2542_02496	OCPFDLNE_00717	LMOSA_15680
LMS2542_02495	OCPFDLNE_00718	LMOSA_15690
LMS2542_02494	OCPFDLNE_00719	LMOSA_15700
LMS2542_02493	OCPFDLNE_00720	LMOSA_15710
LMS2542_02492	OCPFDLNE_00721	LMOSA_15720
LMS2542_02491	OCPFDLNE_00722	LMOSA_15730
LMS2542_02490	OCPFDLNE_00723	LMOSA_15740
LMS2542_02489	OCPFDLNE_00724	LMOSA_15750
LMS2542_02488	OCPFDLNE_00725	LMOSA_15760
LMS2542_02487	OCPFDLNE_00726	LMOSA_15770
LMS2542_02485	OCPFDLNE_00727	LMOSA_15780
LMS2542_02484	OCPFDLNE_00728	LMOSA_15790
LMS2542_02483	OCPFDLNE_00729	LMOSA_15800
LMS2542_02482	OCPFDLNE_00730	LMOSA_15810
LMS2542_02481	OCPFDLNE_00731	LMOSA_15820
LMS2542_02480	OCPFDLNE_00732	LMOSA_15830
LMS2542_02479	OCPFDLNE_00733	LMOSA_15840
LMS2542_02478	OCPFDLNE_00734	LMOSA_15850
LMS2542_02477	OCPFDLNE_00735	LMOSA_15860
LMS2542_02476	OCPFDLNE_00736	LMOSA_15870
LMS2542_02475	OCPFDLNE_00737	LMOSA_15880
LMS2542_02474	OCPFDLNE_00738	LMOSA_15890
LMS2542_02473	OCPFDLNE_00739	LMOSA_15900
LMS2542_02472	OCPFDLNE_00740	LMOSA_15910
LMS2542_02471	OCPFDLNE_00741	LMOSA_15920
LMS2542_02470	OCPFDLNE_00742	LMOSA_15930
LMS2542_02469	OCPFDLNE_00743	LMOSA_15940
LMS2542_02468	OCPFDLNE_00744	LMOSA_15950
LMS2542_02467	OCPFDLNE_00745	LMOSA_15960
LMS2542_02466	OCPFDLNE_00746	LMOSA_15970
LMS2542_02465	OCPFDLNE_00747	LMOSA_15980
LMS2542_02464	OCPFDLNE_00748	LMOSA_15990
LMS2542_02463	OCPFDLNE_00749	LMOSA_16000
LMS2542_02462	OCPFDLNE_00750	LMOSA_16010
LMS2542_02461	OCPFDLNE_00751	LMOSA_16020
LMS2542_02460	OCPFDLNE_00752	LMOSA_16030
LMS2542_02459	OCPFDLNE_00753	LMOSA_16040
LMS2542_02458	OCPFDLNE_00754	LMOSA_16050
LMS2542_02457	OCPFDLNE_00755	LMOSA_16060
LMS2542_02456	OCPFDLNE_00756	LMOSA_16070
LMS2542_02455	OCPFDLNE_00757	LMOSA_16080
LMS2542_02454	OCPFDLNE_00758	LMOSA_16090
LMS2542_02453	OCPFDLNE_00759	LMOSA_16100
LMS2542_02452	OCPFDLNE_00760	LMOSA_16110
LMS2542_02451	OCPFDLNE_00761	LMOSA_16120
LMS2542_02450	OCPFDLNE_00762	LMOSA_16130
LMS2542_02449	OCPFDLNE_00763	LMOSA_16140
LMS2542_02447	OCPFDLNE_00765	LMOSA_16150
LMS2542_02446	OCPFDLNE_00766	LMOSA_16160
LMS2542_02445	OCPFDLNE_00767	LMOSA_16170
LMS2542_02444	OCPFDLNE_00768	LMOSA_16180
LMS2542_02443	OCPFDLNE_00769	LMOSA_16190
LMS2542_02442	OCPFDLNE_00770	LMOSA_16200
LMS2542_02441	OCPFDLNE_00771	LMOSA_16210
LMS2542_02440	OCPFDLNE_00772	LMOSA_16220
LMS2542_02439	OCPFDLNE_00773	LMOSA_16230
LMS2542_02438	OCPFDLNE_00774	LMOSA_16240
LMS2542_02437	OCPFDLNE_00775	LMOSA_16250
LMS2542_02436	OCPFDLNE_00776	LMOSA_16260
LMS2542_02435	OCPFDLNE_00777	LMOSA_16270
LMS2542_02434	OCPFDLNE_00778	LMOSA_16280
LMS2542_02433	OCPFDLNE_00779	LMOSA_16290
LMS2542_02432	OCPFDLNE_00780	LMOSA_16300
LMS2542_02430	OCPFDLNE_00782	LMOSA_16310
LMS2542_02429	OCPFDLNE_00783	LMOSA_16320
LMS2542_02428	OCPFDLNE_00784	LMOSA_16330
LMS2542_02427	OCPFDLNE_00785	LMOSA_16340
LMS2542_02426	OCPFDLNE_00786	LMOSA_16350
LMS2542_02425	OCPFDLNE_00787	LMOSA_16360
LMS2542_02424	OCPFDLNE_00788	LMOSA_16370
LMS2542_02423	OCPFDLNE_00795	LMOSA_16380
LMS2542_02422	OCPFDLNE_00796	LMOSA_16390
LMS2542_02421	OCPFDLNE_00797	LMOSA_16400
LMS2542_02420	OCPFDLNE_00798	LMOSA_16410
LMS2542_02419	OCPFDLNE_00799	LMOSA_16420
LMS2542_02418	OCPFDLNE_00800	LMOSA_16430
LMS2542_02417	OCPFDLNE_00805	LMOSA_16440
LMS2542_02416	OCPFDLNE_00806	LMOSA_16450
LMS2542_02415	OCPFDLNE_00807	LMOSA_16460
LMS2542_02098	OCPFDLNE_00808	LMOSA_16470
LMS2542_02097	OCPFDLNE_00809	LMOSA_16480
LMS2542_02096	OCPFDLNE_00810	LMOSA_16490
LMS2542_02095	OCPFDLNE_00811	LMOSA_16500
LMS2542_02093	OCPFDLNE_00813	LMOSA_16530
LMS2542_02092	OCPFDLNE_00814	LMOSA_16540
LMS2542_02091	OCPFDLNE_00815	LMOSA_16550
LMS2542_02090	OCPFDLNE_00816	LMOSA_16560
LMS2542_02089	OCPFDLNE_00817	LMOSA_16570
LMS2542_02088	OCPFDLNE_00824	LMOSA_16580
LMS2542_02087	OCPFDLNE_00825	LMOSA_16590
LMS2542_02086	OCPFDLNE_00826	LMOSA_16600
LMS2542_02085	OCPFDLNE_00827	LMOSA_16610
LMS2542_02084	OCPFDLNE_00828	LMOSA_16620
LMS2542_02083	OCPFDLNE_00829	LMOSA_16630
LMS2542_02082	OCPFDLNE_00830	LMOSA_16640
LMS2542_02080	OCPFDLNE_00831	LMOSA_16650
LMS2542_02079	OCPFDLNE_00832	LMOSA_16660
LMS2542_02078	OCPFDLNE_00834	LMOSA_16670
LMS2542_02077	OCPFDLNE_00835	LMOSA_16680
LMS2542_02076	OCPFDLNE_00836	LMOSA_16690
LMS2542_02075	OCPFDLNE_00837	LMOSA_16700
LMS2542_02074	OCPFDLNE_00838	LMOSA_16710
LMS2542_02073	OCPFDLNE_00839	LMOSA_16720
LMS2542_02072	OCPFDLNE_00840	LMOSA_16730
LMS2542_02071	OCPFDLNE_00841	LMOSA_16740
LMS2542_02070	OCPFDLNE_02103	LMOSA_16750
LMS2542_02069	OCPFDLNE_00842	LMOSA_16770
LMS2542_02068	OCPFDLNE_00843	LMOSA_16780
LMS2542_02067	OCPFDLNE_00844	LMOSA_16790
LMS2542_02066	OCPFDLNE_00845	LMOSA_16800
LMS2542_02065	OCPFDLNE_00846	LMOSA_16810
LMS2542_02064	OCPFDLNE_00847	LMOSA_16820
LMS2542_02063	OCPFDLNE_00848	LMOSA_16830
LMS2542_02062	OCPFDLNE_00849	LMOSA_16840
LMS2542_02061	OCPFDLNE_00850	LMOSA_16850
LMS2542_02060	OCPFDLNE_00851	LMOSA_16860
LMS2542_02058	OCPFDLNE_00852	LMOSA_16870
LMS2542_02057	OCPFDLNE_00853	LMOSA_16880
LMS2542_02056	OCPFDLNE_00854	LMOSA_16890
LMS2542_02055	OCPFDLNE_00855	LMOSA_16910
LMS2542_02054	OCPFDLNE_00856	LMOSA_16920
LMS2542_02053	OCPFDLNE_00857	LMOSA_16930
LMS2542_02052	OCPFDLNE_00858	LMOSA_16940
LMS2542_02051	OCPFDLNE_00859	LMOSA_16950
LMS2542_02050	OCPFDLNE_00860	LMOSA_16960
LMS2542_02049	OCPFDLNE_00861	LMOSA_16970
LMS2542_02048	OCPFDLNE_00862	LMOSA_16980
LMS2542_02047	OCPFDLNE_00868	LMOSA_16990
LMS2542_02046	OCPFDLNE_00869	LMOSA_17000
LMS2542_02045	OCPFDLNE_00870	LMOSA_17010
LMS2542_02044	OCPFDLNE_00871	LMOSA_17020
LMS2542_02038	OCPFDLNE_00874	LMOSA_17080
LMS2542_02037	OCPFDLNE_00875	LMOSA_17090
LMS2542_02036	OCPFDLNE_00876	LMOSA_17100
LMS2542_02035	OCPFDLNE_00877	LMOSA_17110
LMS2542_02034	OCPFDLNE_00878	LMOSA_17120
LMS2542_02033	OCPFDLNE_00879	LMOSA_17130
LMS2542_02032	OCPFDLNE_00880	LMOSA_17140
LMS2542_02031	OCPFDLNE_00881	LMOSA_17150
LMS2542_02030	OCPFDLNE_00882	LMOSA_17160
LMS2542_02029	OCPFDLNE_00883	LMOSA_17170
LMS2542_02028	OCPFDLNE_00884	LMOSA_17180
LMS2542_02026	OCPFDLNE_00885	LMOSA_17190
LMS2542_02025	OCPFDLNE_00886	LMOSA_17200
LMS2542_02024	OCPFDLNE_00887	LMOSA_17210
LMS2542_02023	OCPFDLNE_00888	LMOSA_17220
LMS2542_02022	OCPFDLNE_00889	LMOSA_17230
LMS2542_02021	OCPFDLNE_00890	LMOSA_17240
LMS2542_02020	OCPFDLNE_00891	LMOSA_17250
LMS2542_02019	OCPFDLNE_00892	LMOSA_17270
LMS2542_02018	OCPFDLNE_00893	LMOSA_17280
LMS2542_02017	OCPFDLNE_00894	LMOSA_17290
LMS2542_02016	OCPFDLNE_00895	LMOSA_17300
LMS2542_02015	OCPFDLNE_00896	LMOSA_17310
LMS2542_02014	OCPFDLNE_00897	LMOSA_17320
LMS2542_02013	OCPFDLNE_00898	LMOSA_17330
LMS2542_02012	OCPFDLNE_00899	LMOSA_17340
LMS2542_02010	OCPFDLNE_00900	LMOSA_17350
LMS2542_02009	OCPFDLNE_00901	LMOSA_17360
LMS2542_02008	OCPFDLNE_00902	LMOSA_17370
LMS2542_02007	OCPFDLNE_00903	LMOSA_17380
LMS2542_02006	OCPFDLNE_00904	LMOSA_17390
LMS2542_02005	OCPFDLNE_00905	LMOSA_17410
LMS2542_02004	OCPFDLNE_00906	LMOSA_17420
LMS2542_02003	OCPFDLNE_00907	LMOSA_17430
LMS2542_02002	OCPFDLNE_00908	LMOSA_17440
LMS2542_02001	OCPFDLNE_00909	LMOSA_17450
LMS2542_02000	OCPFDLNE_00910	LMOSA_17460
LMS2542_01999	OCPFDLNE_00911	LMOSA_17470
LMS2542_01998	OCPFDLNE_00912	LMOSA_17480
LMS2542_01997	OCPFDLNE_00913	LMOSA_17490
LMS2542_01996	OCPFDLNE_00914	LMOSA_17500
LMS2542_01995	OCPFDLNE_00915	LMOSA_17510
LMS2542_01994	OCPFDLNE_00916	LMOSA_17520
LMS2542_01993	OCPFDLNE_00917	LMOSA_17530
LMS2542_01992	OCPFDLNE_00918	LMOSA_17540
LMS2542_01991	OCPFDLNE_00919	LMOSA_17550
LMS2542_01990	OCPFDLNE_00920	LMOSA_17560
LMS2542_01989	OCPFDLNE_00921	LMOSA_17570
LMS2542_01986	OCPFDLNE_00922	LMOSA_17580
LMS2542_01985	OCPFDLNE_00923	LMOSA_17590
LMS2542_01984	OCPFDLNE_00924	LMOSA_17600
LMS2542_01983	OCPFDLNE_00925	LMOSA_17610
LMS2542_01982	OCPFDLNE_00926	LMOSA_17620
LMS2542_01981	OCPFDLNE_00927	LMOSA_17630
LMS2542_01980	OCPFDLNE_00928	LMOSA_17640
LMS2542_01979	OCPFDLNE_00929	LMOSA_17650
LMS2542_01978	OCPFDLNE_00930	LMOSA_17660
LMS2542_01977	OCPFDLNE_00931	LMOSA_17670
LMS2542_01976	OCPFDLNE_00932	LMOSA_17680
LMS2542_01975	OCPFDLNE_00933	LMOSA_17690
LMS2542_01974	OCPFDLNE_00934	LMOSA_17700
LMS2542_01973	OCPFDLNE_00935	LMOSA_17710
LMS2542_01972	OCPFDLNE_00936	LMOSA_17720
LMS2542_01971	OCPFDLNE_00937	LMOSA_17730
LMS2542_01970	OCPFDLNE_00938	LMOSA_17740
LMS2542_01969	OCPFDLNE_00939	LMOSA_17750
LMS2542_01968	OCPFDLNE_00940	LMOSA_17760
LMS2542_01967	OCPFDLNE_00941	LMOSA_17770
LMS2542_01966	OCPFDLNE_00942	LMOSA_17780
LMS2542_01965	OCPFDLNE_00943	LMOSA_17790
LMS2542_01964	OCPFDLNE_00944	LMOSA_17800
LMS2542_01963	OCPFDLNE_00945	LMOSA_17810
LMS2542_01962	OCPFDLNE_00946	LMOSA_17820
LMS2542_01961	OCPFDLNE_00947	LMOSA_17830
LMS2542_01959	OCPFDLNE_00948	LMOSA_17840
LMS2542_01958	OCPFDLNE_00949	LMOSA_17851
LMS2542_01957	OCPFDLNE_00950	LMOSA_17850
LMS2542_01956	OCPFDLNE_00951	LMOSA_17860
LMS2542_01955	OCPFDLNE_00952	LMOSA_17870
LMS2542_01954	OCPFDLNE_00953	LMOSA_17880
LMS2542_01953	OCPFDLNE_00954	LMOSA_17890
LMS2542_01950	OCPFDLNE_00957	LMOSA_17900
LMS2542_01949	OCPFDLNE_00958	LMOSA_17910
LMS2542_01948	OCPFDLNE_00959	LMOSA_17920
LMS2542_01947	OCPFDLNE_00960	LMOSA_17930
LMS2542_01946	OCPFDLNE_00961	LMOSA_17940
LMS2542_01943	OCPFDLNE_00964	LMOSA_17950
LMS2542_01942	OCPFDLNE_00965	LMOSA_17960
LMS2542_01941	OCPFDLNE_00966	LMOSA_17970
LMS2542_01940	OCPFDLNE_00967	LMOSA_17980
LMS2542_01939	OCPFDLNE_00968	LMOSA_17990
LMS2542_01938	OCPFDLNE_00969	LMOSA_18000
LMS2542_01937	OCPFDLNE_00970	LMOSA_18010
LMS2542_01936	OCPFDLNE_00971	LMOSA_18020
LMS2542_01935	OCPFDLNE_00972	LMOSA_18030
LMS2542_01934	OCPFDLNE_00973	LMOSA_18040
LMS2542_01933	OCPFDLNE_00974	LMOSA_18050
LMS2542_01932	OCPFDLNE_00975	LMOSA_18060
LMS2542_01931	OCPFDLNE_00976	LMOSA_18070
LMS2542_01930	OCPFDLNE_00977	LMOSA_18080
LMS2542_01929	OCPFDLNE_00978	LMOSA_18090
LMS2542_01928	OCPFDLNE_00979	LMOSA_18100
LMS2542_01926	OCPFDLNE_00980	LMOSA_18110
LMS2542_01925	OCPFDLNE_00981	LMOSA_18120
LMS2542_01924	OCPFDLNE_00982	LMOSA_18130
LMS2542_01923	OCPFDLNE_00983	LMOSA_18140
LMS2542_01922	OCPFDLNE_00984	LMOSA_18150
LMS2542_01921	OCPFDLNE_00985	LMOSA_18160
LMS2542_01920	OCPFDLNE_00986	LMOSA_18170
LMS2542_01919	OCPFDLNE_00987	LMOSA_18180
LMS2542_01918	OCPFDLNE_00988	LMOSA_18190
LMS2542_01917	OCPFDLNE_00989	LMOSA_18200
LMS2542_01916	OCPFDLNE_00990	LMOSA_18210
LMS2542_01915	OCPFDLNE_00991	LMOSA_18220
LMS2542_01914	OCPFDLNE_00992	LMOSA_18230
LMS2542_01911	OCPFDLNE_00995	LMOSA_18250
LMS2542_01910	OCPFDLNE_00996	LMOSA_18260
LMS2542_01909	OCPFDLNE_00997	LMOSA_18270
LMS2542_01908	OCPFDLNE_00998	LMOSA_18280
LMS2542_01907	OCPFDLNE_00999	LMOSA_18290
LMS2542_01906	OCPFDLNE_01000	LMOSA_18300
LMS2542_01905	OCPFDLNE_01001	LMOSA_18310
LMS2542_01904	OCPFDLNE_01002	LMOSA_18320
LMS2542_01903	OCPFDLNE_01003	LMOSA_18330
LMS2542_01902	OCPFDLNE_01004	LMOSA_18340
LMS2542_01901	OCPFDLNE_01005	LMOSA_18350
LMS2542_01900	OCPFDLNE_01006	LMOSA_18360
LMS2542_01898	OCPFDLNE_01007	LMOSA_18370
LMS2542_01897	OCPFDLNE_01008	LMOSA_18380
LMS2542_01896	OCPFDLNE_01009	LMOSA_18390
LMS2542_01895	OCPFDLNE_01010	LMOSA_18400
LMS2542_01894	OCPFDLNE_01011	LMOSA_18410
LMS2542_01893	OCPFDLNE_01012	LMOSA_18420
LMS2542_01892	OCPFDLNE_01013	LMOSA_18430
LMS2542_01891	OCPFDLNE_01014	LMOSA_18440
LMS2542_01890	OCPFDLNE_01015	LMOSA_18450
LMS2542_01889	OCPFDLNE_01016	LMOSA_18460
LMS2542_01888	OCPFDLNE_01017	LMOSA_18470
LMS2542_01887	OCPFDLNE_01018	LMOSA_18480
LMS2542_01886	OCPFDLNE_01019	LMOSA_18490
LMS2542_01885	OCPFDLNE_01020	LMOSA_18500
LMS2542_01884	OCPFDLNE_01021	LMOSA_18510
LMS2542_01883	OCPFDLNE_01022	LMOSA_18520
LMS2542_01882	OCPFDLNE_01023	LMOSA_18530
LMS2542_01881	OCPFDLNE_01024	LMOSA_18540
LMS2542_01880	OCPFDLNE_01025	LMOSA_18550
LMS2542_01879	OCPFDLNE_01026	LMOSA_18560
LMS2542_01878	OCPFDLNE_01027	LMOSA_18570
LMS2542_01877	OCPFDLNE_01028	LMOSA_18580
LMS2542_01876	OCPFDLNE_01029	LMOSA_18590
LMS2542_01875	OCPFDLNE_01030	LMOSA_18600
LMS2542_01874	OCPFDLNE_01031	LMOSA_18610
LMS2542_01873	OCPFDLNE_01032	LMOSA_18620
LMS2542_01872	OCPFDLNE_01033	LMOSA_18630
LMS2542_01871	OCPFDLNE_01034	LMOSA_18640
LMS2542_01870	OCPFDLNE_01035	LMOSA_18650
LMS2542_01869	OCPFDLNE_01036	LMOSA_18660
LMS2542_01868	OCPFDLNE_01037	LMOSA_18670
LMS2542_01867	OCPFDLNE_01038	LMOSA_18680
LMS2542_01866	OCPFDLNE_01039	LMOSA_18690
LMS2542_01865	OCPFDLNE_01040	LMOSA_18700
LMS2542_01864	OCPFDLNE_01041	LMOSA_18710
LMS2542_01863	OCPFDLNE_01042	LMOSA_18720
LMS2542_01862	OCPFDLNE_01043	LMOSA_18730
LMS2542_01861	OCPFDLNE_01044	LMOSA_18740
LMS2542_01860	OCPFDLNE_01045	LMOSA_18750
LMS2542_01859	OCPFDLNE_01046	LMOSA_18760
LMS2542_01858	OCPFDLNE_01047	LMOSA_18770
LMS2542_01857	OCPFDLNE_01048	LMOSA_18780
LMS2542_01856	OCPFDLNE_01049	LMOSA_18790
LMS2542_01855	OCPFDLNE_01050	LMOSA_18800
LMS2542_01854	OCPFDLNE_01051	LMOSA_18810
LMS2542_01852	OCPFDLNE_01052	LMOSA_18820
LMS2542_01851	OCPFDLNE_01053	LMOSA_18830
LMS2542_01850	OCPFDLNE_01054	LMOSA_18840
LMS2542_01849	OCPFDLNE_01055	LMOSA_18850
LMS2542_01848	OCPFDLNE_01056	LMOSA_18860
LMS2542_01847	OCPFDLNE_01057	LMOSA_18870
LMS2542_01846	OCPFDLNE_01058	LMOSA_18880
LMS2542_01845	OCPFDLNE_01059	LMOSA_18890
LMS2542_01844	OCPFDLNE_01060	LMOSA_18900
LMS2542_01843	OCPFDLNE_01061	LMOSA_18910
LMS2542_01842	OCPFDLNE_01062	LMOSA_18920
LMS2542_01841	OCPFDLNE_01063	LMOSA_18930
LMS2542_01840	OCPFDLNE_01064	LMOSA_18940
LMS2542_01839	OCPFDLNE_01067	LMOSA_18950
LMS2542_01838	OCPFDLNE_01068	LMOSA_18960
LMS2542_01837	OCPFDLNE_01069	LMOSA_18970
LMS2542_01836	OCPFDLNE_01070	LMOSA_18980
LMS2542_01835	OCPFDLNE_01071	LMOSA_18990
LMS2542_01834	OCPFDLNE_01072	LMOSA_19000
LMS2542_01833	OCPFDLNE_01073	LMOSA_19010
LMS2542_01832	OCPFDLNE_01074	LMOSA_19020
LMS2542_01831	OCPFDLNE_01075	LMOSA_19030
LMS2542_01830	OCPFDLNE_01076	LMOSA_19040
LMS2542_01829	OCPFDLNE_01077	LMOSA_19060
LMS2542_01828	OCPFDLNE_01078	LMOSA_19070
LMS2542_01827	OCPFDLNE_01079	LMOSA_19080
LMS2542_01826	OCPFDLNE_01080	LMOSA_19090
LMS2542_01825	OCPFDLNE_01081	LMOSA_19100
LMS2542_01824	OCPFDLNE_01082	LMOSA_19110
LMS2542_01823	OCPFDLNE_01083	LMOSA_19120
LMS2542_01822	OCPFDLNE_01084	LMOSA_19130
LMS2542_01821	OCPFDLNE_01085	LMOSA_19140
LMS2542_01820	OCPFDLNE_01086	LMOSA_19150
LMS2542_01819	OCPFDLNE_01087	LMOSA_19160
LMS2542_01818	OCPFDLNE_01088	LMOSA_19170
LMS2542_01817	OCPFDLNE_01089	LMOSA_19180
LMS2542_01816	OCPFDLNE_01090	LMOSA_19190
LMS2542_01815	OCPFDLNE_01091	LMOSA_19200
LMS2542_01814	OCPFDLNE_01092	LMOSA_19210
LMS2542_01813	OCPFDLNE_01093	LMOSA_19220
LMS2542_01812	OCPFDLNE_01094	LMOSA_19230
LMS2542_01811	OCPFDLNE_01095	LMOSA_19240
LMS2542_01810	OCPFDLNE_01096	LMOSA_19250
LMS2542_01809	OCPFDLNE_01097	LMOSA_19260
LMS2542_01808	OCPFDLNE_01098	LMOSA_19270
LMS2542_01807	OCPFDLNE_01099	LMOSA_19280
LMS2542_01806	OCPFDLNE_01100	LMOSA_19290
LMS2542_01805	OCPFDLNE_01101	LMOSA_19300
LMS2542_01804	OCPFDLNE_01102	LMOSA_19310
LMS2542_01803	OCPFDLNE_01103	LMOSA_19320
LMS2542_01802	OCPFDLNE_01104	LMOSA_19330
LMS2542_01801	OCPFDLNE_01105	LMOSA_19340
LMS2542_01800	OCPFDLNE_01106	LMOSA_19350
LMS2542_01799	OCPFDLNE_01107	LMOSA_19360
LMS2542_01798	OCPFDLNE_01108	LMOSA_19370
LMS2542_01797	OCPFDLNE_01109	LMOSA_19380
LMS2542_01796	OCPFDLNE_01110	LMOSA_19390
LMS2542_01795	OCPFDLNE_01111	LMOSA_19400
LMS2542_01794	OCPFDLNE_01112	LMOSA_19410
LMS2542_01793	OCPFDLNE_01113	LMOSA_19420
LMS2542_01792	OCPFDLNE_01114	LMOSA_19430
LMS2542_01790	OCPFDLNE_01115	LMOSA_19440
LMS2542_01789	OCPFDLNE_01116	LMOSA_19450
LMS2542_01788	OCPFDLNE_01117	LMOSA_19460
LMS2542_01787	OCPFDLNE_01118	LMOSA_19470
LMS2542_01785	OCPFDLNE_01119	LMOSA_19480
LMS2542_01784	OCPFDLNE_01120	LMOSA_19490
LMS2542_01783	OCPFDLNE_01121	LMOSA_19500
LMS2542_01782	OCPFDLNE_01122	LMOSA_19510
LMS2542_01781	OCPFDLNE_01127	LMOSA_19520
LMS2542_01780	OCPFDLNE_01128	LMOSA_19530
LMS2542_01779	OCPFDLNE_01129	LMOSA_19540
LMS2542_01778	OCPFDLNE_01130	LMOSA_19550
LMS2542_01777	OCPFDLNE_01131	LMOSA_19560
LMS2542_01775	OCPFDLNE_01133	LMOSA_19570
LMS2542_01774	OCPFDLNE_01134	LMOSA_19580
LMS2542_01773	OCPFDLNE_01135	LMOSA_19590
LMS2542_01772	OCPFDLNE_01136	LMOSA_19610
LMS2542_01771	OCPFDLNE_01137	LMOSA_19620
LMS2542_01770	OCPFDLNE_01138	LMOSA_19630
LMS2542_01769	OCPFDLNE_01139	LMOSA_19640
LMS2542_01767	OCPFDLNE_00993	LMOSA_19660
LMS2542_01763	OCPFDLNE_01141	LMOSA_19700
LMS2542_01762	OCPFDLNE_01149	LMOSA_19710
LMS2542_01761	OCPFDLNE_01150	LMOSA_19720
LMS2542_01758	OCPFDLNE_01151	LMOSA_19750
LMS2542_01757	OCPFDLNE_01152	LMOSA_19760
LMS2542_01756	OCPFDLNE_01155	LMOSA_19770
LMS2542_01755	OCPFDLNE_01156	LMOSA_19780
LMS2542_01754	OCPFDLNE_01157	LMOSA_19790
LMS2542_01753	OCPFDLNE_01158	LMOSA_19800
LMS2542_01752	OCPFDLNE_01159	LMOSA_19810
LMS2542_01745	OCPFDLNE_01166	LMOSA_19880
LMS2542_01744	OCPFDLNE_01167	LMOSA_19890
LMS2542_01743	OCPFDLNE_01168	LMOSA_19900
LMS2542_01741	OCPFDLNE_01170	LMOSA_19920
LMS2542_01740	OCPFDLNE_01171	LMOSA_19930
LMS2542_01739	OCPFDLNE_01172	LMOSA_19940
LMS2542_01738	OCPFDLNE_01173	LMOSA_19950
LMS2542_01737	OCPFDLNE_01174	LMOSA_19961
LMS2542_01735	OCPFDLNE_01175	LMOSA_19970
LMS2542_01734	OCPFDLNE_01176	LMOSA_19980
LMS2542_01733	OCPFDLNE_01177	LMOSA_19990
LMS2542_01732	OCPFDLNE_01178	LMOSA_20000
LMS2542_01731	OCPFDLNE_01179	LMOSA_20010
LMS2542_01728	OCPFDLNE_01180	LMOSA_20040
LMS2542_01727	OCPFDLNE_01181	LMOSA_20050
LMS2542_01726	OCPFDLNE_01182	LMOSA_20060
LMS2542_01725	OCPFDLNE_01184	LMOSA_20070
LMS2542_01724	OCPFDLNE_01185	LMOSA_20080
LMS2542_01723	OCPFDLNE_01186	LMOSA_20090
LMS2542_01722	OCPFDLNE_01187	LMOSA_20100
LMS2542_01721	OCPFDLNE_01188	LMOSA_20110
LMS2542_01720	OCPFDLNE_01189	LMOSA_20120
LMS2542_01719	OCPFDLNE_01190	LMOSA_20130
LMS2542_01718	OCPFDLNE_01191	LMOSA_20140
LMS2542_01717	OCPFDLNE_01192	LMOSA_20150
LMS2542_01716	OCPFDLNE_01193	LMOSA_20160
LMS2542_01714	OCPFDLNE_01194	LMOSA_20170
LMS2542_01712	OCPFDLNE_01195	LMOSA_20180
LMS2542_01711	OCPFDLNE_01196	LMOSA_20190
LMS2542_01710	OCPFDLNE_01197	LMOSA_20200
LMS2542_01709	OCPFDLNE_01198	LMOSA_20210
LMS2542_01708	OCPFDLNE_01199	LMOSA_20220
LMS2542_01707	OCPFDLNE_01200	LMOSA_20230
LMS2542_01706	OCPFDLNE_01201	LMOSA_20240
LMS2542_01705	OCPFDLNE_01202	LMOSA_20250
LMS2542_01704	OCPFDLNE_01203	LMOSA_20260
LMS2542_01703	OCPFDLNE_01204	LMOSA_20270
LMS2542_01702	OCPFDLNE_01205	LMOSA_20280
LMS2542_01701	OCPFDLNE_01206	LMOSA_20290
LMS2542_01700	OCPFDLNE_01207	LMOSA_20300
LMS2542_01699	OCPFDLNE_01208	LMOSA_20310
LMS2542_01698	OCPFDLNE_01209	LMOSA_20320
LMS2542_01697	OCPFDLNE_01210	LMOSA_20330
LMS2542_01696	OCPFDLNE_01211	LMOSA_20340
LMS2542_01695	OCPFDLNE_01212	LMOSA_20350
LMS2542_01694	OCPFDLNE_01213	LMOSA_20360
LMS2542_01693	OCPFDLNE_01214	LMOSA_20370
LMS2542_01691	OCPFDLNE_01215	LMOSA_20380
LMS2542_01689	OCPFDLNE_01216	LMOSA_20390
LMS2542_01688	OCPFDLNE_01217	LMOSA_20400
LMS2542_01687	OCPFDLNE_01218	LMOSA_20410
LMS2542_01686	OCPFDLNE_01219	LMOSA_20420
LMS2542_01685	OCPFDLNE_01220	LMOSA_20430
LMS2542_01684	OCPFDLNE_01221	LMOSA_20440
LMS2542_01683	OCPFDLNE_01222	LMOSA_20450
LMS2542_01682	OCPFDLNE_01223	LMOSA_20460
LMS2542_01681	OCPFDLNE_01224	LMOSA_20470
LMS2542_01680	OCPFDLNE_01225	LMOSA_20480
LMS2542_01679	OCPFDLNE_01226	LMOSA_20490
LMS2542_01678	OCPFDLNE_01227	LMOSA_20500
LMS2542_01677	OCPFDLNE_01228	LMOSA_20510
LMS2542_01676	OCPFDLNE_01229	LMOSA_20520
LMS2542_01675	OCPFDLNE_01230	LMOSA_20530
LMS2542_01674	OCPFDLNE_01231	LMOSA_20540
LMS2542_01673	OCPFDLNE_01233	LMOSA_20550
LMS2542_01672	OCPFDLNE_01234	LMOSA_20560
LMS2542_01670	OCPFDLNE_01235	LMOSA_20570
LMS2542_01669	OCPFDLNE_01236	LMOSA_20580
LMS2542_01668	OCPFDLNE_01237	LMOSA_20590
LMS2542_01667	OCPFDLNE_01238	LMOSA_20600
LMS2542_01666	OCPFDLNE_01239	LMOSA_20610
LMS2542_01665	OCPFDLNE_01240	LMOSA_20620
LMS2542_01664	OCPFDLNE_01241	LMOSA_20630
LMS2542_01663	OCPFDLNE_01242	LMOSA_20640
LMS2542_01662	OCPFDLNE_01243	LMOSA_20650
LMS2542_01661	OCPFDLNE_01244	LMOSA_20660
LMS2542_01660	OCPFDLNE_01245	LMOSA_20670
LMS2542_01659	OCPFDLNE_01246	LMOSA_20680
LMS2542_01658	OCPFDLNE_01247	LMOSA_20690
LMS2542_01657	OCPFDLNE_01248	LMOSA_20700
LMS2542_01656	OCPFDLNE_01249	LMOSA_20710
LMS2542_01655	OCPFDLNE_01250	LMOSA_20720
LMS2542_01654	OCPFDLNE_01251	LMOSA_20730
LMS2542_01653	OCPFDLNE_01252	LMOSA_20740
LMS2542_01652	OCPFDLNE_01253	LMOSA_20750
LMS2542_01651	OCPFDLNE_01254	LMOSA_20760
LMS2542_01650	OCPFDLNE_01255	LMOSA_20770
LMS2542_01649	OCPFDLNE_01256	LMOSA_20780
LMS2542_01648	OCPFDLNE_01257	LMOSA_20790
LMS2542_01647	OCPFDLNE_01258	LMOSA_20800
LMS2542_01646	OCPFDLNE_01259	LMOSA_20810
LMS2542_01645	OCPFDLNE_01260	LMOSA_20820
LMS2542_01644	OCPFDLNE_01261	LMOSA_20830
LMS2542_01643	OCPFDLNE_01262	LMOSA_20840
LMS2542_01642	OCPFDLNE_01263	LMOSA_20850
LMS2542_01641	OCPFDLNE_01264	LMOSA_20860
LMS2542_01639	OCPFDLNE_01265	LMOSA_20870
LMS2542_01638	OCPFDLNE_01266	LMOSA_20880
LMS2542_01637	OCPFDLNE_01267	LMOSA_20890
LMS2542_01636	OCPFDLNE_01268	LMOSA_20900
LMS2542_01635	OCPFDLNE_01269	LMOSA_20910
LMS2542_01634	OCPFDLNE_01270	LMOSA_20920
LMS2542_01633	OCPFDLNE_01271	LMOSA_20930
LMS2542_01632	OCPFDLNE_01272	LMOSA_20940
LMS2542_01631	OCPFDLNE_01273	LMOSA_20950
LMS2542_01630	OCPFDLNE_01274	LMOSA_20960
LMS2542_01629	OCPFDLNE_01275	LMOSA_20970
LMS2542_01628	OCPFDLNE_01276	LMOSA_20980
LMS2542_01627	OCPFDLNE_01277	LMOSA_20990
LMS2542_01626	OCPFDLNE_01278	LMOSA_21000
LMS2542_01625	OCPFDLNE_01279	LMOSA_21010
LMS2542_01624	OCPFDLNE_01280	LMOSA_21020
LMS2542_01623	OCPFDLNE_01281	LMOSA_21040
LMS2542_01622	OCPFDLNE_01282	LMOSA_21050
LMS2542_01621	OCPFDLNE_01283	LMOSA_21060
LMS2542_01620	OCPFDLNE_01284	LMOSA_21070
*	OCPFDLNE_02639	LMOSA_21080
*	OCPFDLNE_02637	LMOSA_21110
*	OCPFDLNE_02626,OCPFDLNE_02808	LMOSA_21180
*	OCPFDLNE_02220	LMOSA_21500
*	OCPFDLNE_02219	LMOSA_21510
*	OCPFDLNE_02218	LMOSA_21520
*	OCPFDLNE_00685	LMOSA_21550
*	OCPFDLNE_00686	LMOSA_21560
*	OCPFDLNE_00687	LMOSA_21570
*	OCPFDLNE_00688	LMOSA_21580
*	OCPFDLNE_02766	LMOSA_21600
LMS2542_01615	OCPFDLNE_01286	LMOSA_21650
LMS2542_01614	OCPFDLNE_01287	LMOSA_21660
LMS2542_01613	OCPFDLNE_01288	LMOSA_21670
LMS2542_01612	OCPFDLNE_01289	LMOSA_21680
LMS2542_01611	OCPFDLNE_01290	LMOSA_21690
LMS2542_01610	OCPFDLNE_01291	LMOSA_21700
LMS2542_01609	OCPFDLNE_01292	LMOSA_21710
LMS2542_01608	OCPFDLNE_01293	LMOSA_21720
LMS2542_01606	OCPFDLNE_01295	LMOSA_21730
LMS2542_01605	OCPFDLNE_01296	LMOSA_21740
LMS2542_01604	OCPFDLNE_01297	LMOSA_21750
LMS2542_01602	OCPFDLNE_01298	LMOSA_21760
LMS2542_01601	OCPFDLNE_01299	LMOSA_21770
LMS2542_01599	OCPFDLNE_01300	LMOSA_21780
LMS2542_01598	OCPFDLNE_01301	LMOSA_21790
LMS2542_01597	OCPFDLNE_01302	LMOSA_21800
LMS2542_01596	OCPFDLNE_01303	LMOSA_21810
LMS2542_01595	OCPFDLNE_01304	LMOSA_21820
LMS2542_01594	OCPFDLNE_01305	LMOSA_21830
LMS2542_01593	OCPFDLNE_01306	LMOSA_21840
LMS2542_01592	OCPFDLNE_01307	LMOSA_21850
LMS2542_01591	OCPFDLNE_01308	LMOSA_21860
LMS2542_01590	OCPFDLNE_01309	LMOSA_21870
LMS2542_01588	OCPFDLNE_01311	LMOSA_21880
LMS2542_01587	OCPFDLNE_01312	LMOSA_21890
LMS2542_01586	OCPFDLNE_01313	LMOSA_21900
LMS2542_01585	OCPFDLNE_01314	LMOSA_21910
LMS2542_01584	OCPFDLNE_01315	LMOSA_21920
LMS2542_01583	OCPFDLNE_01316	LMOSA_21930
LMS2542_01582	OCPFDLNE_01317	LMOSA_21940
LMS2542_01581	OCPFDLNE_01318	LMOSA_21950
LMS2542_01580	OCPFDLNE_01319	LMOSA_21960
LMS2542_01579	OCPFDLNE_01320	LMOSA_21970
LMS2542_01578	OCPFDLNE_01321	LMOSA_21980
LMS2542_01577	OCPFDLNE_01322	LMOSA_21990
LMS2542_01576	OCPFDLNE_01323	LMOSA_22000
LMS2542_01575	OCPFDLNE_01324	LMOSA_22010
LMS2542_01574	OCPFDLNE_01325	LMOSA_22020
LMS2542_01573	OCPFDLNE_01326	LMOSA_22030
LMS2542_01572	OCPFDLNE_01327	LMOSA_22040
LMS2542_01571	OCPFDLNE_01328	LMOSA_22050
LMS2542_01570	OCPFDLNE_01329	LMOSA_22060
LMS2542_01569	OCPFDLNE_01330	LMOSA_22070
LMS2542_01568	OCPFDLNE_01331	LMOSA_22080
LMS2542_01567	OCPFDLNE_01332	LMOSA_22090
LMS2542_01566	OCPFDLNE_01333	LMOSA_22100
LMS2542_01565	OCPFDLNE_01334	LMOSA_22110
LMS2542_01564	OCPFDLNE_01335	LMOSA_22120
LMS2542_01563	OCPFDLNE_01337	LMOSA_22130
LMS2542_01562	OCPFDLNE_01338	LMOSA_22140
LMS2542_01561	OCPFDLNE_01339	LMOSA_22150
LMS2542_01560	OCPFDLNE_01340	LMOSA_22160
LMS2542_01559	OCPFDLNE_01341	LMOSA_22170
LMS2542_01558	OCPFDLNE_01342	LMOSA_22180
LMS2542_01557	OCPFDLNE_01343	LMOSA_22190
LMS2542_01556	OCPFDLNE_01344	LMOSA_22200
LMS2542_01555	OCPFDLNE_01345	LMOSA_22210
LMS2542_01554	OCPFDLNE_01346	LMOSA_22220
LMS2542_01553	OCPFDLNE_01347	LMOSA_22240
LMS2542_01552	OCPFDLNE_01348	LMOSA_22250
LMS2542_01551	OCPFDLNE_01349	LMOSA_22260
LMS2542_01550	OCPFDLNE_01350	LMOSA_22270
LMS2542_01549	OCPFDLNE_01351	LMOSA_22280
LMS2542_01548	OCPFDLNE_01352	LMOSA_22290
LMS2542_01547	OCPFDLNE_01353	LMOSA_22300
LMS2542_01546	OCPFDLNE_01355	LMOSA_22310
LMS2542_01545	OCPFDLNE_01356	LMOSA_22320
LMS2542_01544	OCPFDLNE_01357	LMOSA_22330
LMS2542_01543	OCPFDLNE_01358	LMOSA_22340
LMS2542_01542	OCPFDLNE_01359	LMOSA_22350
LMS2542_01541	OCPFDLNE_01360	LMOSA_22360
LMS2542_01540	OCPFDLNE_01361	LMOSA_22370
LMS2542_01539	OCPFDLNE_01362	LMOSA_22380
LMS2542_01538	OCPFDLNE_01363	LMOSA_22390
LMS2542_01537	OCPFDLNE_01364	LMOSA_22400
LMS2542_01536	OCPFDLNE_01365	LMOSA_22410
LMS2542_01535	OCPFDLNE_01366	LMOSA_22420
LMS2542_01534	OCPFDLNE_01367	LMOSA_22430
LMS2542_01533	OCPFDLNE_01368	LMOSA_22440
LMS2542_01532	OCPFDLNE_01369	LMOSA_22450
LMS2542_01531	OCPFDLNE_01370	LMOSA_22460
LMS2542_01530	OCPFDLNE_01371	LMOSA_22470
LMS2542_01529	OCPFDLNE_01372	LMOSA_22480
LMS2542_01528	OCPFDLNE_01373	LMOSA_22490
LMS2542_01527	OCPFDLNE_01374	LMOSA_22500
LMS2542_01526	OCPFDLNE_01375	LMOSA_22510
LMS2542_01525	OCPFDLNE_01376	LMOSA_22520
LMS2542_01524	OCPFDLNE_01377	LMOSA_22530
LMS2542_01522	OCPFDLNE_01378	LMOSA_22540
LMS2542_01521	OCPFDLNE_01379	LMOSA_22550
LMS2542_01520	OCPFDLNE_01380	LMOSA_22560
LMS2542_01519	OCPFDLNE_01381	LMOSA_22570
LMS2542_01517	OCPFDLNE_01383	LMOSA_22580
LMS2542_01516	OCPFDLNE_01384	LMOSA_22590
LMS2542_01515	OCPFDLNE_01385	LMOSA_22600
LMS2542_01514	OCPFDLNE_01386	LMOSA_22610
LMS2542_01513	OCPFDLNE_01387	LMOSA_22620
LMS2542_01512	OCPFDLNE_01388	LMOSA_22630
LMS2542_01511	OCPFDLNE_01389	LMOSA_22640
LMS2542_01509	OCPFDLNE_01391	LMOSA_22650
LMS2542_01507	OCPFDLNE_01393	LMOSA_22670
LMS2542_01506	OCPFDLNE_01394	LMOSA_22680
LMS2542_01504	OCPFDLNE_01395	LMOSA_22690
LMS2542_01503	OCPFDLNE_01396	LMOSA_22700
LMS2542_01502	OCPFDLNE_01397	LMOSA_22710
LMS2542_01501	OCPFDLNE_01398	LMOSA_22720
LMS2542_01500	OCPFDLNE_01399	LMOSA_22730
LMS2542_01499	OCPFDLNE_01400	LMOSA_22740
LMS2542_01498	OCPFDLNE_01401	LMOSA_22750
LMS2542_01497	OCPFDLNE_01402	LMOSA_22760
LMS2542_01496	OCPFDLNE_01403	LMOSA_22770
LMS2542_01495	OCPFDLNE_01404	LMOSA_22780
LMS2542_01494	OCPFDLNE_01405	LMOSA_22790
LMS2542_01493	OCPFDLNE_01406	LMOSA_22800
LMS2542_01492	OCPFDLNE_01407	LMOSA_22810
LMS2542_01491	OCPFDLNE_01408	LMOSA_22820
LMS2542_01490	OCPFDLNE_01409	LMOSA_22830
LMS2542_01489	OCPFDLNE_01410	LMOSA_22840
LMS2542_01488	OCPFDLNE_01411	LMOSA_22850
LMS2542_01486	OCPFDLNE_01412	LMOSA_22860
LMS2542_01485	OCPFDLNE_01413	LMOSA_22870
LMS2542_01484	OCPFDLNE_01414	LMOSA_22880
LMS2542_01483	OCPFDLNE_01415	LMOSA_22890
LMS2542_01482	OCPFDLNE_01416	LMOSA_22900
LMS2542_01481	OCPFDLNE_01417	LMOSA_22910
LMS2542_01480	OCPFDLNE_01418	LMOSA_22920
LMS2542_01479	OCPFDLNE_01419	LMOSA_22930
LMS2542_01478	OCPFDLNE_01420	LMOSA_22940
LMS2542_01477	OCPFDLNE_01421	LMOSA_22950
LMS2542_01475	OCPFDLNE_01422	LMOSA_22960
LMS2542_01473	OCPFDLNE_01423	LMOSA_22970
LMS2542_01472	OCPFDLNE_01424	LMOSA_22980
LMS2542_01471	OCPFDLNE_01425	LMOSA_22990
LMS2542_01470	OCPFDLNE_01426	LMOSA_23000
LMS2542_01469	OCPFDLNE_01427	LMOSA_23010
LMS2542_01467	OCPFDLNE_01429	LMOSA_23020
LMS2542_01466	OCPFDLNE_01430	LMOSA_23030
LMS2542_01465	OCPFDLNE_01431	LMOSA_23040
LMS2542_01464	OCPFDLNE_01432	LMOSA_23050
LMS2542_01463	OCPFDLNE_01433	LMOSA_23060
LMS2542_01462	OCPFDLNE_01434	LMOSA_23070
LMS2542_01461	OCPFDLNE_01435	LMOSA_23080
LMS2542_01460	OCPFDLNE_01436	LMOSA_23090
LMS2542_01459	OCPFDLNE_01437	LMOSA_23100
LMS2542_01458	OCPFDLNE_01438	LMOSA_23110
LMS2542_01457	OCPFDLNE_01439	LMOSA_23120
LMS2542_01456	OCPFDLNE_01440	LMOSA_23130
LMS2542_01455	OCPFDLNE_01441	LMOSA_23140
LMS2542_01454	OCPFDLNE_01442	LMOSA_23150
LMS2542_01453	OCPFDLNE_01443	LMOSA_23160
LMS2542_01452	OCPFDLNE_01444	LMOSA_23170
LMS2542_01451	OCPFDLNE_01445	LMOSA_23180
LMS2542_01450	OCPFDLNE_01446	LMOSA_23190
LMS2542_01449	OCPFDLNE_01447	LMOSA_23200
LMS2542_01448	OCPFDLNE_01448	LMOSA_23210
LMS2542_01447	OCPFDLNE_01449	LMOSA_23220
LMS2542_01446	OCPFDLNE_01450	LMOSA_23230
LMS2542_01445	OCPFDLNE_01451	LMOSA_23240
LMS2542_01444	OCPFDLNE_01452	LMOSA_23250
LMS2542_01443	OCPFDLNE_01453	LMOSA_23260
LMS2542_01442	OCPFDLNE_01454	LMOSA_23270
LMS2542_01441	OCPFDLNE_01455	LMOSA_23280
LMS2542_01440	OCPFDLNE_01456	LMOSA_23290
LMS2542_01439	OCPFDLNE_01457	LMOSA_23300
LMS2542_01438	OCPFDLNE_01458	LMOSA_23310
LMS2542_01437	OCPFDLNE_01459	LMOSA_23320
LMS2542_01436	OCPFDLNE_01460	LMOSA_23330
LMS2542_01435	OCPFDLNE_01461	LMOSA_23340
LMS2542_01434	OCPFDLNE_01462	LMOSA_23350
LMS2542_01433	OCPFDLNE_01463	LMOSA_23360
LMS2542_01432	OCPFDLNE_01464	LMOSA_23370
LMS2542_01431	OCPFDLNE_01465	LMOSA_23380
LMS2542_01430	OCPFDLNE_01466	LMOSA_23390
LMS2542_01429	OCPFDLNE_01467	LMOSA_23400
LMS2542_01428	OCPFDLNE_01468	LMOSA_23410
LMS2542_01427	OCPFDLNE_01469	LMOSA_23420
LMS2542_01426	OCPFDLNE_01470	LMOSA_23430
LMS2542_01425	OCPFDLNE_01471	LMOSA_23440
LMS2542_01424	OCPFDLNE_01472	LMOSA_23450
LMS2542_01423	OCPFDLNE_01473	LMOSA_23460
LMS2542_01422	OCPFDLNE_01474	LMOSA_23470
LMS2542_01421	OCPFDLNE_01475	LMOSA_23480
LMS2542_01420	OCPFDLNE_01476	LMOSA_23490
LMS2542_01419	OCPFDLNE_01477	LMOSA_23500
LMS2542_01418	OCPFDLNE_01478	LMOSA_23510
LMS2542_01417	OCPFDLNE_01479	LMOSA_23520
LMS2542_01416	OCPFDLNE_01480	LMOSA_23530
LMS2542_01415	OCPFDLNE_01481	LMOSA_23540
LMS2542_01414	OCPFDLNE_01482	LMOSA_23550
LMS2542_01413	OCPFDLNE_01483	LMOSA_23560
LMS2542_01412	OCPFDLNE_01484	LMOSA_23570
LMS2542_01411	OCPFDLNE_01485	LMOSA_23580
LMS2542_01410	OCPFDLNE_01486	LMOSA_23590
LMS2542_01409	OCPFDLNE_01487	LMOSA_23600
LMS2542_01408	OCPFDLNE_01488	LMOSA_23610
LMS2542_01407	OCPFDLNE_01489	LMOSA_23620
LMS2542_01406	OCPFDLNE_01490	LMOSA_23630
LMS2542_01405	OCPFDLNE_01491	LMOSA_23640
LMS2542_01404	OCPFDLNE_01492	LMOSA_23650
LMS2542_01403	OCPFDLNE_01493	LMOSA_23660
LMS2542_01402	OCPFDLNE_01494	LMOSA_23670
LMS2542_01401	OCPFDLNE_01495	LMOSA_23680
LMS2542_01400	OCPFDLNE_01496	LMOSA_23690
LMS2542_01399	OCPFDLNE_01497	LMOSA_23700
LMS2542_01398	OCPFDLNE_01498	LMOSA_23710
LMS2542_01397	OCPFDLNE_01499	LMOSA_23720
LMS2542_01396	OCPFDLNE_01500	LMOSA_23730
LMS2542_01395	OCPFDLNE_01501	LMOSA_23740
LMS2542_01394	OCPFDLNE_01502	LMOSA_23750
LMS2542_01393	OCPFDLNE_01503	LMOSA_23760
LMS2542_01392	OCPFDLNE_01504	LMOSA_23770
LMS2542_01391	OCPFDLNE_01505	LMOSA_23780
LMS2542_01390	OCPFDLNE_01506	LMOSA_23790
LMS2542_01389	OCPFDLNE_01507	LMOSA_23800
LMS2542_01387	OCPFDLNE_01508	LMOSA_23810
LMS2542_01386	OCPFDLNE_01509	LMOSA_23820
LMS2542_01385	OCPFDLNE_01510	LMOSA_23830
LMS2542_01384	OCPFDLNE_01511	LMOSA_23840
LMS2542_01383	OCPFDLNE_01512	LMOSA_23850
LMS2542_01382	OCPFDLNE_01513	LMOSA_23860
LMS2542_01381	OCPFDLNE_01514	LMOSA_23870
LMS2542_01380	OCPFDLNE_01515	LMOSA_23880
LMS2542_01379	OCPFDLNE_01516	LMOSA_23900
LMS2542_01378	OCPFDLNE_01517	LMOSA_23910
LMS2542_01377	OCPFDLNE_01518	LMOSA_23920
LMS2542_01376	OCPFDLNE_01519	LMOSA_23930
LMS2542_01375	OCPFDLNE_01520	LMOSA_23940
LMS2542_01374	OCPFDLNE_01521	LMOSA_23950
LMS2542_01373	OCPFDLNE_01522	LMOSA_23960
LMS2542_01372	OCPFDLNE_01523	LMOSA_23970
LMS2542_01371	OCPFDLNE_01524	LMOSA_23980
LMS2542_01370	OCPFDLNE_01525	LMOSA_23990
LMS2542_01369	OCPFDLNE_01526	LMOSA_24000
LMS2542_01368	OCPFDLNE_01527	LMOSA_24010
LMS2542_01367	OCPFDLNE_01528	LMOSA_24020
LMS2542_01366	OCPFDLNE_01529	LMOSA_24030
LMS2542_01365	OCPFDLNE_01530	LMOSA_24040
LMS2542_01364	OCPFDLNE_01531	LMOSA_24050
LMS2542_01363	OCPFDLNE_01532	LMOSA_24060
LMS2542_01362	OCPFDLNE_01533	LMOSA_24070
LMS2542_01361	OCPFDLNE_01534	LMOSA_24080
LMS2542_01360	OCPFDLNE_01535	LMOSA_24090
LMS2542_01359	OCPFDLNE_01536	LMOSA_24100
LMS2542_01358	OCPFDLNE_01537	LMOSA_24110
LMS2542_01357	OCPFDLNE_01538	LMOSA_24120
LMS2542_01356	OCPFDLNE_01539	LMOSA_24130
LMS2542_01355	OCPFDLNE_01540	LMOSA_24140
LMS2542_01354	OCPFDLNE_01541	LMOSA_24150
LMS2542_01353	OCPFDLNE_01542	LMOSA_24160
LMS2542_01352	OCPFDLNE_01543	LMOSA_24170
LMS2542_01351	OCPFDLNE_01544	LMOSA_24180
LMS2542_01350	OCPFDLNE_01545	LMOSA_24190
LMS2542_01349	OCPFDLNE_01546	LMOSA_24200
LMS2542_01348	OCPFDLNE_01547	LMOSA_24210
LMS2542_01347	OCPFDLNE_01548	LMOSA_24220
LMS2542_01346	OCPFDLNE_01549	LMOSA_24230
LMS2542_01345	OCPFDLNE_01550	LMOSA_24240
LMS2542_01344	OCPFDLNE_01551	LMOSA_24250
LMS2542_01343	OCPFDLNE_01552	LMOSA_24260
LMS2542_01341	OCPFDLNE_01553	LMOSA_24270
LMS2542_01340	OCPFDLNE_01554	LMOSA_24280
LMS2542_01339	OCPFDLNE_01555	LMOSA_24290
LMS2542_01338	OCPFDLNE_01556	LMOSA_24300
LMS2542_01337	OCPFDLNE_01557	LMOSA_24310
LMS2542_01336	OCPFDLNE_01558	LMOSA_24320
LMS2542_01335	OCPFDLNE_01559	LMOSA_24330
LMS2542_01334	OCPFDLNE_01560	LMOSA_24340
LMS2542_01333	OCPFDLNE_01561	LMOSA_24350
LMS2542_01331	OCPFDLNE_01562	LMOSA_24360
LMS2542_01330	OCPFDLNE_01563	LMOSA_24370
LMS2542_01329	OCPFDLNE_01564	LMOSA_24380
LMS2542_01328	OCPFDLNE_01565	LMOSA_24390
LMS2542_01327	OCPFDLNE_01566	LMOSA_24400
LMS2542_01326	OCPFDLNE_01567	LMOSA_24410
LMS2542_01325	OCPFDLNE_01568	LMOSA_24420
LMS2542_01323	OCPFDLNE_01569	LMOSA_24430
LMS2542_01322	OCPFDLNE_01570	LMOSA_24440
LMS2542_01321	OCPFDLNE_01571	LMOSA_24450
LMS2542_01320	OCPFDLNE_01572	LMOSA_24460
LMS2542_01319	OCPFDLNE_01573	LMOSA_24470
LMS2542_01318	OCPFDLNE_01574	LMOSA_24480
LMS2542_01317	OCPFDLNE_01575	LMOSA_24490
LMS2542_01316	OCPFDLNE_01576	LMOSA_24500
LMS2542_01315	OCPFDLNE_01577	LMOSA_24510
LMS2542_01314	OCPFDLNE_01578	LMOSA_24520
LMS2542_01313	OCPFDLNE_01579	LMOSA_24530
LMS2542_01312	OCPFDLNE_01580	LMOSA_24540
LMS2542_01311	OCPFDLNE_01581	LMOSA_24550
LMS2542_01310	OCPFDLNE_01582	LMOSA_24560
LMS2542_01308	OCPFDLNE_01583	LMOSA_24570
LMS2542_01307	OCPFDLNE_01584	LMOSA_24580
LMS2542_01306	OCPFDLNE_01585	LMOSA_24590
LMS2542_01305	OCPFDLNE_01586	LMOSA_24600
LMS2542_01304	OCPFDLNE_01587	LMOSA_24610
LMS2542_01303	OCPFDLNE_01588	LMOSA_24620
LMS2542_01302	OCPFDLNE_01589	LMOSA_24630
LMS2542_01301	OCPFDLNE_01590	LMOSA_24640
LMS2542_01299	OCPFDLNE_01591	LMOSA_24650
LMS2542_01298	OCPFDLNE_01592	LMOSA_24660
LMS2542_01297	OCPFDLNE_01593	LMOSA_24670
LMS2542_01296	OCPFDLNE_01594	LMOSA_24680
LMS2542_01295	OCPFDLNE_01595	LMOSA_24690
LMS2542_01294	OCPFDLNE_01596	LMOSA_24700
LMS2542_01293	OCPFDLNE_01597	LMOSA_24710
LMS2542_01292	OCPFDLNE_01598	LMOSA_24720
LMS2542_01290	OCPFDLNE_01599	LMOSA_24730
LMS2542_01289	OCPFDLNE_01600	LMOSA_24740
LMS2542_01287	OCPFDLNE_01601	LMOSA_24750
LMS2542_01286	OCPFDLNE_01602	LMOSA_24760
LMS2542_01285	OCPFDLNE_01603	LMOSA_24770
LMS2542_01284	OCPFDLNE_01604	LMOSA_24780
LMS2542_01283	OCPFDLNE_01605	LMOSA_24790
LMS2542_01282	OCPFDLNE_01606	LMOSA_24800
LMS2542_01281	OCPFDLNE_01607	LMOSA_24810
LMS2542_01279	OCPFDLNE_01608	LMOSA_24820
LMS2542_01278	OCPFDLNE_01609	LMOSA_24830
LMS2542_01277	OCPFDLNE_01610	LMOSA_24840
LMS2542_01276	OCPFDLNE_01611	LMOSA_24850
LMS2542_01275	OCPFDLNE_01612	LMOSA_24860
LMS2542_01274	OCPFDLNE_01613	LMOSA_24870
LMS2542_01273	OCPFDLNE_01614	LMOSA_24880
LMS2542_01272	OCPFDLNE_01615	LMOSA_24890
LMS2542_01271	OCPFDLNE_01616	LMOSA_24900
LMS2542_01270	OCPFDLNE_01617	LMOSA_24910
LMS2542_01269	OCPFDLNE_01618	LMOSA_24920
LMS2542_01268	OCPFDLNE_01619	LMOSA_24930
LMS2542_01267	OCPFDLNE_01620	LMOSA_24940
LMS2542_01266	OCPFDLNE_01621	LMOSA_24950
LMS2542_01265	OCPFDLNE_01622	LMOSA_24960
LMS2542_01264	OCPFDLNE_01623	LMOSA_24970
LMS2542_01263	OCPFDLNE_01624	LMOSA_24980
LMS2542_01262	OCPFDLNE_01625	LMOSA_24990
LMS2542_01261	OCPFDLNE_01626	LMOSA_25000
LMS2542_01260	OCPFDLNE_01627	LMOSA_25010
LMS2542_01259	OCPFDLNE_01628	LMOSA_25020
LMS2542_01258	OCPFDLNE_01629	LMOSA_25030
LMS2542_01257	OCPFDLNE_01630	LMOSA_25040
LMS2542_01256	OCPFDLNE_01631	LMOSA_25050
LMS2542_01255	OCPFDLNE_01632	LMOSA_25060
LMS2542_01254	OCPFDLNE_01633	LMOSA_25070
LMS2542_01253	OCPFDLNE_01634	LMOSA_25080
LMS2542_01252	OCPFDLNE_01635	LMOSA_25090
LMS2542_01251	OCPFDLNE_01636	LMOSA_25100
LMS2542_01250	OCPFDLNE_01637	LMOSA_25110
LMS2542_01249	OCPFDLNE_01638	LMOSA_25120
LMS2542_01248	OCPFDLNE_01639	LMOSA_25130
LMS2542_01247	OCPFDLNE_01640	LMOSA_25140
LMS2542_01246	OCPFDLNE_01641	LMOSA_25150
LMS2542_01245	OCPFDLNE_01642	LMOSA_25160
LMS2542_01244	OCPFDLNE_01643	LMOSA_25170
LMS2542_01243	OCPFDLNE_01644	LMOSA_25180
LMS2542_01242	OCPFDLNE_01645	LMOSA_25190
LMS2542_01240	OCPFDLNE_01646	LMOSA_25200
LMS2542_01239	OCPFDLNE_01647	LMOSA_25210
LMS2542_01238	OCPFDLNE_01648	LMOSA_25220
LMS2542_01237	OCPFDLNE_01649	LMOSA_25230
LMS2542_01236	OCPFDLNE_01650	LMOSA_25240
LMS2542_01235	OCPFDLNE_01651	LMOSA_25250
LMS2542_01234	OCPFDLNE_01652	LMOSA_25260
LMS2542_01233	OCPFDLNE_01653	LMOSA_25270
LMS2542_01232	OCPFDLNE_01654	LMOSA_25280
LMS2542_01231	OCPFDLNE_01655	LMOSA_25290
LMS2542_01230	OCPFDLNE_01656	LMOSA_25300
LMS2542_01229	OCPFDLNE_01657	LMOSA_25320
LMS2542_01228	OCPFDLNE_01658	LMOSA_25330
LMS2542_01227	OCPFDLNE_01659	LMOSA_25340
LMS2542_01226	OCPFDLNE_01660	LMOSA_25350
LMS2542_01225	OCPFDLNE_01661	LMOSA_25360
LMS2542_01224	OCPFDLNE_01662	LMOSA_25370
LMS2542_01223	OCPFDLNE_01663	LMOSA_25380
LMS2542_01222	OCPFDLNE_01664	LMOSA_25390
LMS2542_01221	OCPFDLNE_01665	LMOSA_25400
LMS2542_01220	OCPFDLNE_01666	LMOSA_25410
LMS2542_01219	OCPFDLNE_01667	LMOSA_25420
LMS2542_01218	OCPFDLNE_01668	LMOSA_25430
LMS2542_01217	OCPFDLNE_01669	LMOSA_25440
LMS2542_01216	OCPFDLNE_01670	LMOSA_25450
LMS2542_01215	OCPFDLNE_01671	LMOSA_25460
LMS2542_01214	OCPFDLNE_01672	LMOSA_25470
LMS2542_01213	OCPFDLNE_01673	LMOSA_25480
LMS2542_01212	OCPFDLNE_01674	LMOSA_25490
LMS2542_01211	OCPFDLNE_01675	LMOSA_25500
LMS2542_01210	OCPFDLNE_01676	LMOSA_25510
LMS2542_01209	OCPFDLNE_01677	LMOSA_25520
LMS2542_01208	OCPFDLNE_01678	LMOSA_25530
LMS2542_01207	OCPFDLNE_01679	LMOSA_25540
LMS2542_01204	OCPFDLNE_01680	LMOSA_25560
LMS2542_01203	OCPFDLNE_01681	LMOSA_25570
LMS2542_01202	OCPFDLNE_01682	LMOSA_25580
LMS2542_01201	OCPFDLNE_01683	LMOSA_25590
LMS2542_01200	OCPFDLNE_01684	LMOSA_25600
LMS2542_01199	OCPFDLNE_01685	LMOSA_25610
LMS2542_01197	OCPFDLNE_01687	LMOSA_25620
LMS2542_01196	OCPFDLNE_01688	LMOSA_25630
LMS2542_01195	OCPFDLNE_01689	LMOSA_25640
LMS2542_01194	OCPFDLNE_01690	LMOSA_25650
LMS2542_01193	OCPFDLNE_01691	LMOSA_25660
LMS2542_01192	OCPFDLNE_01692	LMOSA_25670
LMS2542_01191	OCPFDLNE_01693	LMOSA_25680
LMS2542_01190	OCPFDLNE_01695	LMOSA_25690
LMS2542_01189	OCPFDLNE_01696	LMOSA_25700
LMS2542_01188	OCPFDLNE_01697	LMOSA_25710
LMS2542_01187	OCPFDLNE_01698	LMOSA_25720
LMS2542_01185	OCPFDLNE_01699	LMOSA_25730
LMS2542_01184	OCPFDLNE_01700	LMOSA_25740
LMS2542_01183	OCPFDLNE_01701	LMOSA_25750
LMS2542_01182	OCPFDLNE_01702	LMOSA_25760
LMS2542_01181	OCPFDLNE_01703	LMOSA_25770
LMS2542_01180	OCPFDLNE_01704	LMOSA_25780
LMS2542_01175	OCPFDLNE_01707	LMOSA_25820
LMS2542_01173	OCPFDLNE_01708	LMOSA_25830
LMS2542_01172	OCPFDLNE_01709	LMOSA_25840
LMS2542_01171	OCPFDLNE_01710	LMOSA_25850
LMS2542_01170	OCPFDLNE_01711	LMOSA_25860
LMS2542_01168	OCPFDLNE_01712	LMOSA_25870
LMS2542_01167	OCPFDLNE_01713	LMOSA_25880
LMS2542_01166	OCPFDLNE_01714	LMOSA_25890
LMS2542_01165	OCPFDLNE_01715	LMOSA_25900
LMS2542_01164	OCPFDLNE_01716	LMOSA_25910
LMS2542_01162	OCPFDLNE_01718	LMOSA_25930
LMS2542_01161	OCPFDLNE_01719	LMOSA_25940
LMS2542_01160	OCPFDLNE_01720	LMOSA_25950
LMS2542_01159	OCPFDLNE_01721	LMOSA_25960
LMS2542_01158	OCPFDLNE_01722	LMOSA_25970
LMS2542_01157	OCPFDLNE_01723	LMOSA_25980
LMS2542_01156	OCPFDLNE_01724	LMOSA_25990
LMS2542_01155	OCPFDLNE_01725	LMOSA_26000
LMS2542_01154	OCPFDLNE_01726	LMOSA_26010
LMS2542_01153	OCPFDLNE_01727	LMOSA_26020
LMS2542_01152	OCPFDLNE_01728	LMOSA_26030
LMS2542_01150	OCPFDLNE_01729	LMOSA_26040
LMS2542_02795	OCPFDLNE_01754	LMOSA_26060
LMS2542_02796	OCPFDLNE_01755	LMOSA_26070
LMS2542_02797	OCPFDLNE_01756	LMOSA_26080
LMS2542_02798	OCPFDLNE_01757	LMOSA_26090
LMS2542_02799	OCPFDLNE_01758	LMOSA_26100
LMS2542_02800	OCPFDLNE_01759	LMOSA_26110
LMS2542_02801	OCPFDLNE_01760	LMOSA_26120
LMS2542_02802	OCPFDLNE_01761	LMOSA_26130
LMS2542_02803	OCPFDLNE_01762	LMOSA_26140
LMS2542_02804	OCPFDLNE_01763	LMOSA_26150
LMS2542_02805	OCPFDLNE_01764	LMOSA_26160
LMS2542_02806	OCPFDLNE_01765	LMOSA_26170
LMS2542_02807	OCPFDLNE_01766	LMOSA_26180
LMS2542_02808	OCPFDLNE_01767	LMOSA_26190
LMS2542_02809	OCPFDLNE_01768	LMOSA_26200
LMS2542_02810	OCPFDLNE_01769	LMOSA_26210
LMS2542_02811	OCPFDLNE_01770	LMOSA_26220
LMS2542_02812	OCPFDLNE_01771	LMOSA_26230
LMS2542_02813	OCPFDLNE_01772	LMOSA_26240
LMS2542_02814	OCPFDLNE_01773	LMOSA_26250
LMS2542_02815	OCPFDLNE_01774	LMOSA_26260
LMS2542_02816	OCPFDLNE_01775	LMOSA_26270
LMS2542_02817	OCPFDLNE_01776	LMOSA_26280
LMS2542_02818	OCPFDLNE_01777	LMOSA_26290
LMS2542_02819	OCPFDLNE_01778	LMOSA_26300
LMS2542_02820	OCPFDLNE_01779	LMOSA_26310
LMS2542_02821	OCPFDLNE_01780	LMOSA_26320
LMS2542_02822	OCPFDLNE_01781	LMOSA_26330
LMS2542_02823	OCPFDLNE_01782	LMOSA_26340
LMS2542_02824	OCPFDLNE_01783	LMOSA_26350
LMS2542_02825	OCPFDLNE_01784	LMOSA_26360
LMS2542_02827	OCPFDLNE_01786	LMOSA_26370
LMS2542_02828	OCPFDLNE_01787	LMOSA_26380
LMS2542_02829	OCPFDLNE_01788	LMOSA_26390
LMS2542_02830	OCPFDLNE_01790	LMOSA_26400
LMS2542_02831	OCPFDLNE_01791	LMOSA_26410
LMS2542_02832	OCPFDLNE_01792	LMOSA_26420
LMS2542_02833	OCPFDLNE_01793	LMOSA_26430
LMS2542_02834	OCPFDLNE_01794	LMOSA_26440
LMS2542_02835	OCPFDLNE_01795	LMOSA_26450
LMS2542_02836	OCPFDLNE_01796	LMOSA_26460
LMS2542_02837	OCPFDLNE_01797	LMOSA_26470
LMS2542_02838	OCPFDLNE_01798	LMOSA_26480
LMS2542_02839	OCPFDLNE_01799	LMOSA_26490
LMS2542_02840	OCPFDLNE_01800	LMOSA_26500
LMS2542_02841	OCPFDLNE_01801	LMOSA_26510
LMS2542_02842	OCPFDLNE_01802	LMOSA_26520
LMS2542_02843	OCPFDLNE_01803	LMOSA_26530
LMS2542_02844	OCPFDLNE_01804	LMOSA_26540
LMS2542_02845	OCPFDLNE_01805	LMOSA_26550
LMS2542_02846	OCPFDLNE_01806	LMOSA_26560
LMS2542_02847	OCPFDLNE_01807	LMOSA_26570
LMS2542_02849	OCPFDLNE_01809	LMOSA_26580
LMS2542_02850	OCPFDLNE_01810	LMOSA_26590
LMS2542_02851	OCPFDLNE_01811	LMOSA_26600
LMS2542_02852	OCPFDLNE_01812	LMOSA_26610
LMS2542_02854	OCPFDLNE_01813	LMOSA_26620
LMS2542_02855	OCPFDLNE_01814	LMOSA_26630
LMS2542_02856	OCPFDLNE_01815	LMOSA_26640
LMS2542_02857	OCPFDLNE_01816	LMOSA_26650
LMS2542_02858	OCPFDLNE_01817	LMOSA_26660
LMS2542_02859	OCPFDLNE_01818	LMOSA_26670
LMS2542_02860	OCPFDLNE_01819	LMOSA_26680
LMS2542_02861	OCPFDLNE_01820	LMOSA_26690
LMS2542_02862	OCPFDLNE_01821	LMOSA_26700
LMS2542_02863	OCPFDLNE_01822	LMOSA_26710
LMS2542_02864	OCPFDLNE_01823	LMOSA_26720
LMS2542_02865	OCPFDLNE_01824	LMOSA_26730
LMS2542_02866	OCPFDLNE_01825	LMOSA_26740
LMS2542_02867	OCPFDLNE_01826	LMOSA_26750
LMS2542_02868	OCPFDLNE_01827	LMOSA_26760
LMS2542_02869	OCPFDLNE_01828	LMOSA_26770
LMS2542_02870	OCPFDLNE_01829	LMOSA_26780
LMS2542_02871	OCPFDLNE_01830	LMOSA_26790
LMS2542_02872	OCPFDLNE_01831	LMOSA_26800
LMS2542_02873	OCPFDLNE_01832	LMOSA_26810
LMS2542_02874	OCPFDLNE_01833	LMOSA_26820
LMS2542_02875	OCPFDLNE_01834	LMOSA_26830
LMS2542_02876	OCPFDLNE_01835	LMOSA_26840
LMS2542_02877	OCPFDLNE_01836	LMOSA_26850
LMS2542_02878	OCPFDLNE_01837	LMOSA_26860
LMS2542_02879	OCPFDLNE_01838	LMOSA_26870
LMS2542_02880	OCPFDLNE_01839	LMOSA_26880
LMS2542_02881	OCPFDLNE_01840	LMOSA_26890
LMS2542_02882	OCPFDLNE_01841	LMOSA_26900
LMS2542_02883	OCPFDLNE_01842	LMOSA_26910
LMS2542_02884	OCPFDLNE_01843	LMOSA_26920
LMS2542_02885	OCPFDLNE_01844	LMOSA_26930
LMS2542_02886	OCPFDLNE_01845	LMOSA_26940
LMS2542_02887	OCPFDLNE_01846	LMOSA_26950
LMS2542_02888	OCPFDLNE_01847	LMOSA_26960
LMS2542_02889	OCPFDLNE_01848	LMOSA_26970
LMS2542_00001	OCPFDLNE_01852	LMOSA_26990
LMS2542_00002	OCPFDLNE_01853	LMOSA_27000
LMS2542_00003	OCPFDLNE_01854	LMOSA_27010
LMS2542_00004	OCPFDLNE_01855	LMOSA_27020
LMS2542_00005	OCPFDLNE_01856	LMOSA_27030
LMS2542_00006	OCPFDLNE_01857	LMOSA_27040
LMS2542_00007	OCPFDLNE_01858	LMOSA_27050
LMS2542_00008	OCPFDLNE_01859	LMOSA_27060
LMS2542_00009	OCPFDLNE_01860	LMOSA_27070
LMS2542_00011	OCPFDLNE_01861	LMOSA_27080
LMS2542_00013	OCPFDLNE_01863	LMOSA_27100
LMS2542_00014	OCPFDLNE_01864	LMOSA_27110
LMS2542_00015	OCPFDLNE_01865	LMOSA_27120
LMS2542_00016	OCPFDLNE_01866	LMOSA_27130
LMS2542_00017	OCPFDLNE_01867	LMOSA_27140
LMS2542_00018	OCPFDLNE_01868	LMOSA_27150
LMS2542_00019	OCPFDLNE_01869	LMOSA_27160
LMS2542_00020	OCPFDLNE_01870	LMOSA_27170
LMS2542_00021	OCPFDLNE_01871	LMOSA_27180
LMS2542_00022	OCPFDLNE_01872	LMOSA_27190
LMS2542_00023	OCPFDLNE_01873	LMOSA_27200
LMS2542_00024	OCPFDLNE_01874	LMOSA_27210
LMS2542_00026	OCPFDLNE_01876	LMOSA_27230
LMS2542_00027	OCPFDLNE_01877	LMOSA_27240
LMS2542_00028	OCPFDLNE_01878	LMOSA_27250
LMS2542_00029	OCPFDLNE_01879	LMOSA_27260
LMS2542_00030	OCPFDLNE_01880	LMOSA_27270
LMS2542_00031	OCPFDLNE_01881	LMOSA_27280
LMS2542_00032	OCPFDLNE_01882	LMOSA_27290
LMS2542_00033	OCPFDLNE_01883	LMOSA_27300
LMS2542_00034	OCPFDLNE_01884	LMOSA_27310
LMS2542_00035	OCPFDLNE_01885	LMOSA_27320
LMS2542_00036	OCPFDLNE_01886	LMOSA_27330
LMS2542_00037	OCPFDLNE_01887	LMOSA_27340
LMS2542_00038	OCPFDLNE_01888	LMOSA_27350
LMS2542_00039	OCPFDLNE_01889	LMOSA_27360
LMS2542_00040	OCPFDLNE_01890	LMOSA_27370
LMS2542_00041	OCPFDLNE_01891	LMOSA_27380
LMS2542_00042	OCPFDLNE_01892	LMOSA_27390
LMS2542_00043	OCPFDLNE_01893	LMOSA_27400
LMS2542_00044	OCPFDLNE_01894	LMOSA_27410
LMS2542_00045	OCPFDLNE_01895	LMOSA_27420
LMS2542_00046	OCPFDLNE_01896	LMOSA_27430
LMS2542_00047	OCPFDLNE_01897	LMOSA_27440
LMS2542_00048	OCPFDLNE_01898	LMOSA_27450
LMS2542_00049	OCPFDLNE_01899	LMOSA_27460
LMS2542_00050	OCPFDLNE_01900	LMOSA_27470
LMS2542_00051	OCPFDLNE_01901	LMOSA_27480
LMS2542_00052	OCPFDLNE_01902	LMOSA_27490
LMS2542_00053	OCPFDLNE_01903	LMOSA_27500
LMS2542_00054	OCPFDLNE_01904	LMOSA_27510
LMS2542_00055	OCPFDLNE_01905	LMOSA_27520
LMS2542_00056	OCPFDLNE_01906	LMOSA_27530
LMS2542_00057	OCPFDLNE_01907	LMOSA_27540
LMS2542_00058	OCPFDLNE_01908	LMOSA_27550
LMS2542_00059	OCPFDLNE_01909	LMOSA_27560
LMS2542_00060	OCPFDLNE_01910	LMOSA_27570
LMS2542_00061	OCPFDLNE_01911	LMOSA_27580
LMS2542_00062	OCPFDLNE_01912	LMOSA_27590
LMS2542_00063	OCPFDLNE_01913	LMOSA_27600
LMS2542_00064	OCPFDLNE_01914	LMOSA_27610
LMS2542_00065	OCPFDLNE_01915	LMOSA_27620
LMS2542_00066	OCPFDLNE_01916	LMOSA_27630
LMS2542_00067	OCPFDLNE_01917	LMOSA_27640
LMS2542_00068	OCPFDLNE_01918	LMOSA_27650
LMS2542_00069	OCPFDLNE_01919	LMOSA_27660
LMS2542_00070	OCPFDLNE_01920	LMOSA_27670
LMS2542_00071	OCPFDLNE_01921	LMOSA_27680
LMS2542_00072	OCPFDLNE_01922	LMOSA_27690
LMS2542_00073	OCPFDLNE_01923	LMOSA_27700
LMS2542_00074	OCPFDLNE_01924	LMOSA_27710
LMS2542_00075	OCPFDLNE_01925	LMOSA_27720
LMS2542_00076	OCPFDLNE_01926	LMOSA_27730
LMS2542_00077	OCPFDLNE_01927	LMOSA_27740
LMS2542_00078	OCPFDLNE_01928	LMOSA_27750
LMS2542_00079	OCPFDLNE_01929	LMOSA_27760
LMS2542_00080	OCPFDLNE_01930	LMOSA_27770
LMS2542_00081	OCPFDLNE_01931	LMOSA_27780
LMS2542_00082	OCPFDLNE_01932	LMOSA_27790
LMS2542_00083	OCPFDLNE_01933	LMOSA_27800
LMS2542_00084	OCPFDLNE_01934	LMOSA_27810
LMS2542_00085	OCPFDLNE_01935	LMOSA_27820
LMS2542_00086	OCPFDLNE_01936	LMOSA_27830
LMS2542_00087	OCPFDLNE_01937	LMOSA_27840
LMS2542_00088	OCPFDLNE_01938	LMOSA_27850
LMS2542_00089	OCPFDLNE_01939	LMOSA_27860
LMS2542_00090	OCPFDLNE_01940	LMOSA_27870
LMS2542_00091	OCPFDLNE_01941	LMOSA_27880
LMS2542_00092	OCPFDLNE_01942	LMOSA_27890
LMS2542_00093	OCPFDLNE_01943	LMOSA_27900
LMS2542_00094	OCPFDLNE_01944	LMOSA_27910
LMS2542_00095	OCPFDLNE_01945	LMOSA_27920
LMS2542_00096	OCPFDLNE_01946	LMOSA_27930
LMS2542_00097	OCPFDLNE_00691	LMOSA_27940
LMS2542_00098	OCPFDLNE_01947	LMOSA_27950
LMS2542_00099	OCPFDLNE_01948	LMOSA_27960
LMS2542_00100	OCPFDLNE_01949	LMOSA_27970
LMS2542_00101	OCPFDLNE_01950	LMOSA_27980
LMS2542_00102	OCPFDLNE_01951	LMOSA_27990
LMS2542_00103	OCPFDLNE_01952	LMOSA_28000
LMS2542_00104	OCPFDLNE_01953	LMOSA_28010
LMS2542_00106	OCPFDLNE_01954	LMOSA_28020
LMS2542_00107	OCPFDLNE_01955	LMOSA_28030
LMS2542_00108	OCPFDLNE_01956	LMOSA_28040
LMS2542_00109	OCPFDLNE_01957	LMOSA_28050
LMS2542_00110	OCPFDLNE_01958	LMOSA_28060
LMS2542_00111	OCPFDLNE_01959	LMOSA_28070
LMS2542_00112	OCPFDLNE_01960	LMOSA_28080
LMS2542_00114	OCPFDLNE_01961	LMOSA_28090
LMS2542_00115	OCPFDLNE_01962	LMOSA_28100
LMS2542_00119	OCPFDLNE_01964	LMOSA_28110
LMS2542_00120	OCPFDLNE_01965	LMOSA_28120
LMS2542_00121	OCPFDLNE_01966	LMOSA_28130
LMS2542_00122	OCPFDLNE_01967	LMOSA_28140
LMS2542_00123	OCPFDLNE_01968	LMOSA_28150
LMS2542_00124	OCPFDLNE_01969	LMOSA_28160
LMS2542_00125	OCPFDLNE_01970	LMOSA_28170
LMS2542_00126	OCPFDLNE_01971	LMOSA_28180
LMS2542_00127	OCPFDLNE_01972	LMOSA_28190
LMS2542_00128	OCPFDLNE_01973	LMOSA_28200
LMS2542_00129	OCPFDLNE_01974	LMOSA_28210
LMS2542_00130	OCPFDLNE_01975	LMOSA_28220
LMS2542_00131	OCPFDLNE_01976	LMOSA_28230
LMS2542_00132	OCPFDLNE_01977	LMOSA_28240
LMS2542_00133	OCPFDLNE_01978	LMOSA_28250
LMS2542_00134	OCPFDLNE_01979	LMOSA_28260
LMS2542_00135	OCPFDLNE_01980	LMOSA_28270
LMS2542_00136	OCPFDLNE_01981	LMOSA_28280
LMS2542_00137	OCPFDLNE_01982	LMOSA_28290
LMS2542_00138	OCPFDLNE_01983	LMOSA_28300
LMS2542_00139	OCPFDLNE_01984	LMOSA_28310
LMS2542_00141	OCPFDLNE_01986	LMOSA_28320
LMS2542_00142	OCPFDLNE_01987	LMOSA_28330
LMS2542_00143	OCPFDLNE_01988	LMOSA_28340
LMS2542_00144	OCPFDLNE_01989	LMOSA_28350
LMS2542_00145	OCPFDLNE_01990	LMOSA_28360
LMS2542_00146	OCPFDLNE_01991	LMOSA_28370
LMS2542_00147	OCPFDLNE_01992	LMOSA_28380
LMS2542_00148	OCPFDLNE_01993	LMOSA_28390
LMS2542_00149	OCPFDLNE_01994	LMOSA_28400
LMS2542_00150	OCPFDLNE_01995	LMOSA_28410
LMS2542_00151	OCPFDLNE_01996	LMOSA_28420
LMS2542_00152	OCPFDLNE_01997	LMOSA_28430
LMS2542_00153	OCPFDLNE_01998	LMOSA_28440
LMS2542_00154	OCPFDLNE_01999	LMOSA_28450
LMS2542_00155	OCPFDLNE_02000	LMOSA_28460
LMS2542_00156	OCPFDLNE_02001	LMOSA_28470
LMS2542_00157	OCPFDLNE_02002	LMOSA_28480
LMS2542_00158	OCPFDLNE_02003	LMOSA_28490
LMS2542_00159	OCPFDLNE_02004	LMOSA_28500
LMS2542_00160	OCPFDLNE_02005	LMOSA_28510
LMS2542_00161	OCPFDLNE_02006	LMOSA_28520
LMS2542_00162	OCPFDLNE_02007	LMOSA_28530
LMS2542_00163	OCPFDLNE_02008	LMOSA_28540
LMS2542_00164	OCPFDLNE_02009	LMOSA_28550
LMS2542_00165	OCPFDLNE_02010	LMOSA_28560
LMS2542_00167	OCPFDLNE_02011	LMOSA_28570
LMS2542_00168	OCPFDLNE_02012	LMOSA_28580
LMS2542_00169	OCPFDLNE_02013	LMOSA_28590
LMS2542_00170	OCPFDLNE_02014	LMOSA_28600
LMS2542_00171	OCPFDLNE_02015	LMOSA_28610
LMS2542_00172	OCPFDLNE_02016	LMOSA_28620
LMS2542_00173	OCPFDLNE_02017	LMOSA_28630
LMS2542_00174	OCPFDLNE_02018	LMOSA_28640
LMS2542_00175	OCPFDLNE_02019	LMOSA_28650
*	OCPFDLNE_02020	LMOSA_28660
LMS2542_00177	OCPFDLNE_02021	LMOSA_28680
LMS2542_00179	OCPFDLNE_02022	LMOSA_28690
LMS2542_00180	OCPFDLNE_02023	LMOSA_28700
LMS2542_00181	OCPFDLNE_02024	LMOSA_28710
LMS2542_00182	OCPFDLNE_02025	LMOSA_28720
LMS2542_00183	OCPFDLNE_02026	LMOSA_28730
LMS2542_00184	OCPFDLNE_02027	LMOSA_28740
LMS2542_00185	OCPFDLNE_02028	LMOSA_28750
LMS2542_00186	OCPFDLNE_02029	LMOSA_28760
LMS2542_00187	OCPFDLNE_02030	LMOSA_28770
LMS2542_00188	OCPFDLNE_02031	LMOSA_28780
LMS2542_00189	OCPFDLNE_02032	LMOSA_28790
LMS2542_00190	OCPFDLNE_02033	LMOSA_28800
LMS2542_00191	OCPFDLNE_02034	LMOSA_28810
LMS2542_00192	OCPFDLNE_02035	LMOSA_28820
LMS2542_00193	OCPFDLNE_02036	LMOSA_28830
LMS2542_00194	OCPFDLNE_02037	LMOSA_28840
LMS2542_00195	OCPFDLNE_02038	LMOSA_28850
LMS2542_00196	OCPFDLNE_02039	LMOSA_28860
LMS2542_00197	OCPFDLNE_02040	LMOSA_28870
LMS2542_00198	OCPFDLNE_02041	LMOSA_28880
LMS2542_00199	OCPFDLNE_02042	LMOSA_28890
LMS2542_00200	OCPFDLNE_02043	LMOSA_28900
LMS2542_00201	OCPFDLNE_02051	LMOSA_28910
LMS2542_00202	OCPFDLNE_02052	LMOSA_28920
LMS2542_00203	OCPFDLNE_02053	LMOSA_28930
LMS2542_00204	OCPFDLNE_02054	LMOSA_28940
LMS2542_00205	OCPFDLNE_02055	LMOSA_28950
LMS2542_00207	OCPFDLNE_02057	LMOSA_28960
LMS2542_00208	OCPFDLNE_02058	LMOSA_28970
LMS2542_00210	OCPFDLNE_02059	LMOSA_28980
LMS2542_00211	OCPFDLNE_02060	LMOSA_28990
LMS2542_00212	OCPFDLNE_02061	LMOSA_29000
LMS2542_00213	OCPFDLNE_02062	LMOSA_29010
LMS2542_00214	OCPFDLNE_02063	LMOSA_29020
LMS2542_00215	OCPFDLNE_02064	LMOSA_29030
LMS2542_00216	OCPFDLNE_02065	LMOSA_29040
LMS2542_00217	OCPFDLNE_02066	LMOSA_29050
LMS2542_00218	OCPFDLNE_02067	LMOSA_29060
LMS2542_00219	OCPFDLNE_02068	LMOSA_29070
LMS2542_00220	OCPFDLNE_02069	LMOSA_29080
LMS2542_00221	OCPFDLNE_02070	LMOSA_29090
LMS2542_00222	OCPFDLNE_02071	LMOSA_29100
LMS2542_00223	OCPFDLNE_02072	LMOSA_29110
LMS2542_00224	OCPFDLNE_02073	LMOSA_29120
LMS2542_00225	OCPFDLNE_02074	LMOSA_29130
LMS2542_00226	OCPFDLNE_02075	LMOSA_29140
LMS2542_00227	OCPFDLNE_02076	LMOSA_29150
LMS2542_00228	OCPFDLNE_02077	LMOSA_29160
LMS2542_00229	OCPFDLNE_02078	LMOSA_29170
LMS2542_00230	OCPFDLNE_02079	LMOSA_29180
LMS2542_00231	OCPFDLNE_02080	LMOSA_29190
LMS2542_00233	OCPFDLNE_02081	LMOSA_29200
LMS2542_00234	OCPFDLNE_02082	LMOSA_29210
LMS2542_00235	OCPFDLNE_02083	LMOSA_29220
LMS2542_00236	OCPFDLNE_02084	LMOSA_29230
LMS2542_00237	OCPFDLNE_02085	LMOSA_29240
LMS2542_00238	OCPFDLNE_02086	LMOSA_29250
LMS2542_00239	OCPFDLNE_02087	LMOSA_29260
LMS2542_00240	OCPFDLNE_02088	LMOSA_29270
LMS2542_00241	OCPFDLNE_02089	LMOSA_29280
LMS2542_00242	OCPFDLNE_02090	LMOSA_29290
LMS2542_00243	OCPFDLNE_02091	LMOSA_29300
LMS2542_00245	OCPFDLNE_02092	LMOSA_29310
LMS2542_00246	OCPFDLNE_02093	LMOSA_29320
LMS2542_00247	OCPFDLNE_02094	LMOSA_29330
LMS2542_00248	OCPFDLNE_02095	LMOSA_29340
LMS2542_00250	OCPFDLNE_02096	LMOSA_29350
LMS2542_00251	OCPFDLNE_02097	LMOSA_29360
LMS2542_00252	OCPFDLNE_02098	LMOSA_29370
LMS2542_00253	OCPFDLNE_02099	LMOSA_29380
LMS2542_00254	OCPFDLNE_02100	LMOSA_29390
LMS2542_00255	OCPFDLNE_02101	LMOSA_29400
LMS2542_02299	OCPFDLNE_00352	LMOSA_30
LMS2542_02298	OCPFDLNE_00353	LMOSA_40
LMS2542_02297	OCPFDLNE_00354	LMOSA_50
LMS2542_00268	OCPFDLNE_02105	LMOSA_160
LMS2542_00269	OCPFDLNE_02106	LMOSA_170
LMS2542_00270	OCPFDLNE_02107	LMOSA_180
LMS2542_00271	OCPFDLNE_02108	LMOSA_190
LMS2542_00272	OCPFDLNE_02109	LMOSA_200
LMS2542_00273	OCPFDLNE_02110	LMOSA_210
LMS2542_00274	OCPFDLNE_02111	LMOSA_220
LMS2542_00275	OCPFDLNE_02112	LMOSA_230
LMS2542_00276	OCPFDLNE_02113	LMOSA_240
LMS2542_00277	OCPFDLNE_02114	LMOSA_250
LMS2542_00278	OCPFDLNE_02115	LMOSA_260
LMS2542_00279	OCPFDLNE_02116	LMOSA_270
LMS2542_00280	OCPFDLNE_02117	LMOSA_280
LMS2542_00281	OCPFDLNE_02118	LMOSA_290
LMS2542_00282	OCPFDLNE_02119	LMOSA_300
LMS2542_00283	OCPFDLNE_02120	LMOSA_310
LMS2542_00284	OCPFDLNE_02121	LMOSA_320
LMS2542_00286	OCPFDLNE_02123	LMOSA_330
LMS2542_00288	OCPFDLNE_02125	LMOSA_350
LMS2542_00289	OCPFDLNE_02126	LMOSA_360
LMS2542_00290	OCPFDLNE_02127	LMOSA_370
LMS2542_00291	OCPFDLNE_02128	LMOSA_380
LMS2542_00292	OCPFDLNE_02129	LMOSA_390
LMS2542_00293	OCPFDLNE_02130	LMOSA_400
LMS2542_00294	OCPFDLNE_02131	LMOSA_410
LMS2542_00295	OCPFDLNE_02132	LMOSA_420
LMS2542_00296	OCPFDLNE_02133	LMOSA_430
LMS2542_00297	OCPFDLNE_02134	LMOSA_440
LMS2542_00298	OCPFDLNE_02135	LMOSA_450
LMS2542_00299	OCPFDLNE_02136	LMOSA_460
LMS2542_00300	OCPFDLNE_02137	LMOSA_470
LMS2542_00301	OCPFDLNE_02138	LMOSA_480
LMS2542_00302	OCPFDLNE_02139	LMOSA_490
LMS2542_00303	OCPFDLNE_02140	LMOSA_500
LMS2542_00304	OCPFDLNE_02141	LMOSA_510
LMS2542_00305	OCPFDLNE_02142	LMOSA_520
LMS2542_00306	OCPFDLNE_02143	LMOSA_530
LMS2542_00307	OCPFDLNE_02144	LMOSA_540
LMS2542_00308	OCPFDLNE_02145	LMOSA_550
LMS2542_00309	OCPFDLNE_02146	LMOSA_560
LMS2542_00310	OCPFDLNE_02147	LMOSA_570
LMS2542_00311	OCPFDLNE_02148	LMOSA_580
LMS2542_00312	OCPFDLNE_02149	LMOSA_590
LMS2542_00313	OCPFDLNE_02150	LMOSA_600
LMS2542_00314	OCPFDLNE_02151	LMOSA_610
LMS2542_00316	OCPFDLNE_02152	LMOSA_620
LMS2542_00317	OCPFDLNE_02153	LMOSA_630
LMS2542_00318	OCPFDLNE_02154	LMOSA_640
LMS2542_00319	OCPFDLNE_02155	LMOSA_650
LMS2542_00320	OCPFDLNE_02156	LMOSA_660
LMS2542_00321	OCPFDLNE_02157	LMOSA_670
LMS2542_00322	OCPFDLNE_02158	LMOSA_680
LMS2542_00323	OCPFDLNE_02159	LMOSA_690
LMS2542_00324	OCPFDLNE_02160	LMOSA_700
LMS2542_00325	OCPFDLNE_02161	LMOSA_710
LMS2542_00327	OCPFDLNE_02239	LMOSA_720
LMS2542_00328	OCPFDLNE_02240	LMOSA_730
LMS2542_00329	OCPFDLNE_02241	LMOSA_740
LMS2542_00330	OCPFDLNE_02242	LMOSA_750
LMS2542_00331	OCPFDLNE_02243	LMOSA_760
LMS2542_00332	OCPFDLNE_02244	LMOSA_770
LMS2542_00333	OCPFDLNE_02245	LMOSA_780
LMS2542_00334	OCPFDLNE_02246	LMOSA_790
LMS2542_00335	OCPFDLNE_02247	LMOSA_800
LMS2542_00336	OCPFDLNE_02248	LMOSA_810
LMS2542_00337	OCPFDLNE_02249	LMOSA_820
LMS2542_00338	OCPFDLNE_02250	LMOSA_830
LMS2542_00339	OCPFDLNE_02251	LMOSA_840
LMS2542_00340	OCPFDLNE_02252	LMOSA_850
LMS2542_00341	OCPFDLNE_02253	LMOSA_860
LMS2542_00342	OCPFDLNE_02254	LMOSA_870
LMS2542_00343	OCPFDLNE_02255	LMOSA_880
LMS2542_00344	OCPFDLNE_02256	LMOSA_890
LMS2542_00345	OCPFDLNE_02257	LMOSA_900
LMS2542_00346	OCPFDLNE_02258	LMOSA_910
LMS2542_00347	OCPFDLNE_02259	LMOSA_920
LMS2542_00348	OCPFDLNE_02260	LMOSA_930
LMS2542_00349	OCPFDLNE_02261	LMOSA_940
LMS2542_00350	OCPFDLNE_02262	LMOSA_950
LMS2542_00351	OCPFDLNE_02263	LMOSA_960
LMS2542_00352	OCPFDLNE_02264	LMOSA_970
LMS2542_00353	OCPFDLNE_02265	LMOSA_980
LMS2542_00354	OCPFDLNE_02266	LMOSA_990
LMS2542_00355	OCPFDLNE_02267	LMOSA_1000
[truncated: 856 more rows]

## Sheet: S2542_missing
S2542	RO15	ScottA
*	OCPFDLNE_02812	LMOSA_9320	phage gene
*	OCPFDLNE_02811	LMOSA_9330	phage gene
*	OCPFDLNE_02810	LMOSA_9340	phage gene
*	OCPFDLNE_02809	LMOSA_9350	phage gene
*	OCPFDLNE_00657	LMOSA_9370	phage gene
*	OCPFDLNE_02625	LMOSA_9380	phage gene
*	OCPFDLNE_02623,OCPFDLNE_02805	LMOSA_9390	phage gene
*	OCPFDLNE_02803	LMOSA_9430	phage gene
*	OCPFDLNE_00663	LMOSA_9440	phage gene
*	OCPFDLNE_02618	LMOSA_9460	phage gene
*	OCPFDLNE_02617,OCPFDLNE_02800	LMOSA_9470	phage gene
*	OCPFDLNE_02616,OCPFDLNE_02799	LMOSA_9480	phage gene
*	OCPFDLNE_02615	LMOSA_9490	phage gene
*	OCPFDLNE_02613	LMOSA_9500	phage gene
*	OCPFDLNE_02612	LMOSA_9510	phage gene
*	OCPFDLNE_02611	LMOSA_9520	phage gene
*	OCPFDLNE_02609	LMOSA_9540	phage gene
*	OCPFDLNE_02608	LMOSA_9550	phage gene
*	OCPFDLNE_02607	LMOSA_9560	phage gene
*	OCPFDLNE_02606	LMOSA_9570	phage gene
*	OCPFDLNE_02603	LMOSA_9590	phage gene
*	OCPFDLNE_02602	LMOSA_9600	phage gene
*	OCPFDLNE_02601	LMOSA_9610	phage gene
*	OCPFDLNE_02600	LMOSA_9620	phage gene
*	OCPFDLNE_02599	LMOSA_9630	phage gene
*	OCPFDLNE_02598	LMOSA_9640	phage gene
*	OCPFDLNE_02597	LMOSA_9650	phage gene
*	OCPFDLNE_02596	LMOSA_9660	phage gene
*	OCPFDLNE_02595	LMOSA_9670	phage gene
*	OCPFDLNE_02594	LMOSA_9680	phage gene
*	OCPFDLNE_02593	LMOSA_9690	phage gene
*	OCPFDLNE_02592	LMOSA_9700	phage gene
*	OCPFDLNE_02591	LMOSA_9710	phage gene
*	OCPFDLNE_02589	LMOSA_9730	phage gene
*	OCPFDLNE_02775	LMOSA_9740	phage gene
*	OCPFDLNE_02213	LMOSA_9780	phage gene
*	OCPFDLNE_02639	LMOSA_21080	phage gene
*	OCPFDLNE_02637	LMOSA_21110	phage gene
*	OCPFDLNE_02626,OCPFDLNE_02808	LMOSA_21180	phage gene
*	OCPFDLNE_02220	LMOSA_21500	phage gene
*	OCPFDLNE_02219	LMOSA_21510	phage gene
*	OCPFDLNE_02218	LMOSA_21520	phage gene
*	OCPFDLNE_00685	LMOSA_21550	phage gene
*	OCPFDLNE_00686	LMOSA_21560	phage gene
*	OCPFDLNE_00687	LMOSA_21570	phage gene
*	OCPFDLNE_00688	LMOSA_21580	phage gene
*	OCPFDLNE_02766	LMOSA_21600	phage gene
*	OCPFDLNE_02020	LMOSA_28660	Ferredoxin Fer
*	OCPFDLNE_02842	LMOSA_5610	hypothetical gene

## Sheet: S2542_specific
Locus_tag	annotation
LMS2542_00232	hypothetical protein
LMS2542_00262	BspA family leucine-rich repeat surface protein (Fragment)
LMS2542_00266	hypothetical protein
LMS2542_00485	Arsenical resistance operon repressor ArsR
LMS2542_00503	hypothetical protein
LMS2542_00687	hypothetical protein
LMS2542_00761	hypothetical protein
LMS2542_00762	hypothetical protein
LMS2542_00763	hypothetical protein
LMS2542_00764	hypothetical protein
LMS2542_00765	hypothetical protein
LMS2542_00766	hypothetical protein
LMS2542_00852	hypothetical protein
LMS2542_01176	hypothetical protein
LMS2542_01309	hypothetical protein
LMS2542_01729	hypothetical protein
LMS2542_01786	hypothetical protein
LMS2542_01960	Phosphoserine phosphatase RsbU
LMS2542_01988	hypothetical protein
LMS2542_02152	BspA family leucine-rich repeat surface protein (Fragment)
LMS2542_02176	hypothetical protein
LMS2542_02178	hypothetical protein
LMS2542_02179	hypothetical protein
LMS2542_02184	hypothetical protein
LMS2542_02191	hypothetical protein
LMS2542_02234	hypothetical protein
LMS2542_02235	hypothetical protein
LMS2542_02236	hypothetical protein
LMS2542_02290	TIGR04197 family type VII secretion effector
LMS2542_02295	hypothetical protein
LMS2542_02947	Internalin-J

## Sheet: primers
Target sequence
ScottA	RO15	S2542	Gene	Gene name	Forward primer (5'-3')	Reverse primer (5'-3')	Amplicon (bp)
LMOSA_18880	OCPFDLNE_01058	LMS2542_01846	ATP-dependent Clp protease subunit	clpE	accagaagcactaacagcag	cgttcgctcaccgtattttc	150
LMOSA_10950	OCPFDLNE_00206	LMS2542_00636	Listeriolysin O	hly	cgtccatctatttgccaggt	aaagtgtagtgccccagatg	153
LMOSA_8820	OCPFDLNE_00054	LMS2542_00793	AgrB-like protein	agrB	gtttgtgcttgcgccatttg	attagcgtccctatcatcgc	183
LMOSA_4730	OCPFDLNE_02681	LMS2542_02737	Cell division ATP-binding protein	ftsE	atgaactttccggtggtgag	ctttgttgtgggttgccatc	186
LMOSA_510	OCPFDLNE_02141	LMS2542_00304	Large-conductance mechanosensitive channel	mscL	gctgtagcggtagttatcgg	atggactggatgaaagcacc	167
LMOSA_6200	OCPFDLNE_02909	LMS2542_01065	Elongation factor G	fusA	cacccaatccaactcccaat	gcggtattcgtctgctaagt	156
LMOSA_27340	OCPFDLNE_01887	LMS2542_00037	ATP-dependent DNA helicase	recG	atgaggattatcggttgcgg	tgacttgcccttcagttgag	150
Supplementary Table. Primers that were used in ddPCR experiments.
*, red letters in primer sequence indicate mismatches with RO15 sequence
